# Supplementary material for: N,N′-Bis(4-bromo­phen­yl)pyridine-2,6-dicarboxamide
Source: Acta Crystallogr Sect E Struct Rep Online. 2013 Feb 20;69(Pt 3):o416. doi: 10.1107/S1600536813002705 (PMC3588504; doi:10.1107/S1600536813002705)
Supplement: Supplementary file 1 [file e-69-0o416-sup1.cif]

##############################################################################
#                                                                            #
# This CIF contains the data in a paper accepted for publication in          #
# Acta Crystallographica Section E. It conforms to the requirements of       #
# Notes for Authors for Acta Crystallographica Section E, and has been       #
# peer reviewed under the auspices of the IUCr Commission on Journals.       #
#                                                                            #
# Full details of the Crystallographic Information File format               #
# are given in the paper "The Crystallographic Information File (CIF):       #
# a New Standard Archive File for Crystallography" by S. R. Hall, F. H.      #
# Allen and I. D. Brown [Acta Cryst. (1991), A47, 655-685].                  #
#                                                                            #
# The current version of the core CIF dictionary is obtainable from          #
# ftp://ftp.iucr.org/pub/cif_core.dic.                                       #
#                                                                            #
# Software is freely available for graphical display of the structure(s)     #
# in this CIF. For information consult the CIF software page                 #
# http://www.iucr.org/resources/cif/software.                                #
#                                                                            #
# This file may be used for bona fide research purposes within the           #
# scientific community so long as proper attribution is given to the journal # 
# article from which it was obtained.                                        #
#                                                                            #
##############################################################################
data_I
_audit_creation_method     SHELXL-97
_chemical_name_systematic
;
<i>N</i>,<i>N</i>'-Bis(4-bromophenyl)pyridine-2,6-dicarboxamide
;
_chemical_name_common     ?
_chemical_formula_moiety     'C19 H13 Br2 N3 O2'
_chemical_formula_sum     'C19 H13 Br2 N3 O2'
_chemical_formula_iupac     'C19 H13 Br2 N3 O2'
_chemical_formula_weight     475.14
_chemical_melting_point     ?
_symmetry_cell_setting     monoclinic
_symmetry_space_group_name_H-M     'C 2/c'
_symmetry_space_group_name_Hall     '-C 2yc'
loop_
    _symmetry_equiv_pos_as_xyz
    'x, y, z'
    '-x, y, -z+1/2'
    'x+1/2, y+1/2, z'
    '-x+1/2, y+1/2, -z+1/2'
    '-x, -y, -z'
    'x, -y, z-1/2'
    '-x+1/2, -y+1/2, -z'
    'x+1/2, -y+1/2, z-1/2'
_cell_length_a     9.550(2)
_cell_length_b     22.698(5)
_cell_length_c     8.748(2)
_cell_angle_alpha     90.00
_cell_angle_beta     107.511(5)
_cell_angle_gamma     90.00
_cell_volume     1808.5(7)
_cell_formula_units_Z     4
_cell_measurement_reflns_used     1650
_cell_measurement_theta_min     2.92
_cell_measurement_theta_max     23.57
_cell_measurement_temperature     130(2)
_exptl_crystal_description     prism
_exptl_crystal_colour     colourless
_exptl_crystal_size_max     0.21
_exptl_crystal_size_mid     0.12
_exptl_crystal_size_min     0.11
_exptl_crystal_density_diffrn     1.745
_exptl_crystal_density_meas     ?
_exptl_crystal_density_method     'not measured'
_exptl_crystal_F_000     936
_exptl_absorpt_coefficient_mu     4.501
_exptl_absorpt_correction_type     multi-scan
_exptl_absorpt_process_details     '(SADABS; Bruker, 2002)'
_exptl_absorpt_correction_T_min     0.4516
_exptl_absorpt_correction_T_max     0.6373
_exptl_special_details     ?
_diffrn_ambient_temperature     130(2)
_diffrn_radiation_type     MoK\a
_diffrn_radiation_wavelength     0.71073
_diffrn_radiation_source     'sealed tube'
_diffrn_radiation_monochromator     'graphite'
_diffrn_measurement_device_type     'Bruker SMART APEX'
_diffrn_measurement_method     '\f and \w scans'
_diffrn_reflns_number     8520
_diffrn_reflns_av_R_equivalents     0.0438
_diffrn_reflns_av_sigmaI/netI     0.0398
_diffrn_reflns_theta_min     1.79
_diffrn_reflns_theta_max     27.86
_diffrn_reflns_theta_full     27.86
_diffrn_measured_fraction_theta_max     1.000
_diffrn_measured_fraction_theta_full     1.000
_diffrn_reflns_limit_h_min     -12
_diffrn_reflns_limit_h_max     12
_diffrn_reflns_limit_k_min     -29
_diffrn_reflns_limit_k_max     29
_diffrn_reflns_limit_l_min     -11
_diffrn_reflns_limit_l_max     11
_diffrn_standards_number     ?
_diffrn_standards_interval_count     ?
_diffrn_standards_interval_time     ?
_diffrn_standards_decay_%     ?
_refine_special_details
;
Refinement of <i>F</i>^2^ against ALL reflections. The weighted <i>R</i>-factor
<i>wR</i> and goodness of fit <i>S</i> are based on <i>F</i>^2^, conventional
<i>R</i>-factors <i>R</i> are based on <i>F</i>, with <i>F</i> set to zero for
negative <i>F</i>^2^. The threshold expression of <i>F</i>^2^ >
\s(<i>F</i>^2^) is used only for calculating <i>R</i>-factors(gt) <i>etc</i>.
and is not relevant to the choice of reflections for refinement.
<i>R</i>-factors based on <i>F</i>^2^ are statistically about twice as large
as those based on <i>F</i>, and <i>R</i>- factors based on ALL data will be
even larger.
;
_reflns_number_total     2159
_reflns_number_gt     1695
_reflns_threshold_expression     I>2sigma(I)
_refine_ls_structure_factor_coef     Fsqd
_refine_ls_matrix_type     full
_refine_ls_R_factor_all     0.0557
_refine_ls_R_factor_gt     0.0392
_refine_ls_wR_factor_gt     0.0951
_refine_ls_wR_factor_ref     0.1046
_refine_ls_goodness_of_fit_ref     1.015
_refine_ls_restrained_S_all     1.015
_refine_ls_number_reflns     2159
_refine_ls_number_parameters     119
_refine_ls_number_restraints     0
_refine_ls_hydrogen_treatment     constr
_refine_ls_weighting_scheme     calc
_refine_ls_weighting_details
         'calc w=1/[\s^2^(Fo^2^)+(0.0601P)^2^+0.9564P] where P=(Fo^2^+2Fc^2^)/3'
_atom_sites_solution_hydrogens     difmap
_atom_sites_solution_primary     direct
_atom_sites_solution_secondary     difmap
_refine_ls_shift/su_max     0.000
_refine_ls_shift/su_mean     0.000
_refine_diff_density_max     0.937
_refine_diff_density_min     -0.522
_refine_ls_extinction_method     none
_refine_ls_extinction_coef     ?
loop_
    _atom_type_symbol
    _atom_type_description
    _atom_type_scat_dispersion_real
    _atom_type_scat_dispersion_imag
    _atom_type_scat_source
    'C' 'C' 0.0033 0.0016
                         'International Tables Vol C Tables 4.2.6.8 and 6.1.1.4'
    'H' 'H' 0.0000 0.0000
                         'International Tables Vol C Tables 4.2.6.8 and 6.1.1.4'
    'N' 'N' 0.0061 0.0033
                         'International Tables Vol C Tables 4.2.6.8 and 6.1.1.4'
    'O' 'O' 0.0106 0.0060
                         'International Tables Vol C Tables 4.2.6.8 and 6.1.1.4'
    'Br' 'Br' -0.2901 2.4595
                         'International Tables Vol C Tables 4.2.6.8 and 6.1.1.4'
_computing_data_collection     'SMART (Bruker, 2002)'
_computing_cell_refinement     'SAINT (Bruker, 2002)'
_computing_data_reduction     'SAINT (Bruker, 2002)'
_computing_structure_solution     'SHELXTL (Sheldrick, 2008)'
_computing_structure_refinement     'SHELXTL (Sheldrick, 2008)'
_computing_molecular_graphics     'SHELXTL (Sheldrick, 2008)'
_computing_publication_material
                                  'SHELXTL (Sheldrick, 2008) and local programs'
loop_
    _atom_site_type_symbol
    _atom_site_label
    _atom_site_fract_x
    _atom_site_fract_y
    _atom_site_fract_z
    _atom_site_U_iso_or_equiv
    _atom_site_adp_type
    _atom_site_calc_flag
    _atom_site_refinement_flags
    _atom_site_occupancy
    _atom_site_symmetry_multiplicity
    _atom_site_disorder_assembly
    _atom_site_disorder_group
    Br Br1 -0.04692(4) 0.721218(15) 1.02697(4) 0.03818(15) Uani d . 1 1 . .
    O O1 0.2856(2) 0.44490(9) 1.0115(3) 0.0268(5) Uani d . 1 1 . .
    N N1 0.3088(3) 0.52384(11) 0.8566(3) 0.0225(5) Uani d . 1 1 . .
    H H1A 0.3497 0.5339 0.7828 0.027 Uiso calc R 1 1 . .
    N N2 0.5000 0.46292(15) 0.7500 0.0199(7) Uani d S 1 2 . .
    C C1 0.3308(3) 0.46760(13) 0.9081(4) 0.0214(6) Uani d . 1 1 . .
    C C2 0.4206(3) 0.43212(13) 0.8256(4) 0.0210(6) Uani d . 1 1 . .
    C C3 0.4179(3) 0.37121(13) 0.8303(4) 0.0243(6) Uani d . 1 1 . .
    H H3A 0.3615 0.3510 0.8867 0.029 Uiso calc R 1 1 . .
    C C4 0.5000 0.34048(19) 0.7500 0.0273(9) Uani d S 1 2 . .
    H H4A 0.5000 0.2986 0.7500 0.033 Uiso calc SR 1 2 . .
    C C5 0.2290(3) 0.56882(13) 0.9052(4) 0.0218(6) Uani d . 1 1 . .
    C C6 0.2466(3) 0.62624(14) 0.8597(4) 0.0259(7) Uani d . 1 1 . .
    H H6A 0.3134 0.6342 0.8008 0.031 Uiso calc R 1 1 . .
    C C7 0.1690(4) 0.67177(14) 0.8988(4) 0.0278(7) Uani d . 1 1 . .
    H H7A 0.1827 0.7110 0.8685 0.033 Uiso calc R 1 1 . .
    C C8 0.0705(3) 0.65961(15) 0.9830(4) 0.0261(7) Uani d . 1 1 . .
    C C9 0.0511(3) 0.60299(15) 1.0301(4) 0.0269(7) Uani d . 1 1 . .
    H H9A -0.0168 0.5954 1.0879 0.032 Uiso calc R 1 1 . .
    C C10 0.1312(3) 0.55712(14) 0.9927(4) 0.0252(7) Uani d . 1 1 . .
    H H10A 0.1198 0.5181 1.0263 0.030 Uiso calc R 1 1 . .
loop_
    _atom_site_aniso_label
    _atom_site_aniso_U_11
    _atom_site_aniso_U_22
    _atom_site_aniso_U_33
    _atom_site_aniso_U_12
    _atom_site_aniso_U_13
    _atom_site_aniso_U_23
    Br1 0.0469(3) 0.0388(2) 0.0340(2) 0.01775(15) 0.01988(18) 0.00280(15)
    O1 0.0261(12) 0.0298(12) 0.0281(12) -0.0035(9) 0.0136(10) 0.0022(9)
    N1 0.0198(13) 0.0268(13) 0.0233(13) 0.0011(10) 0.0100(11) 0.0006(10)
    N2 0.0142(17) 0.0228(17) 0.0212(18) 0.000 0.0029(14) 0.000
    C1 0.0129(14) 0.0262(15) 0.0232(15) -0.0029(11) 0.0024(11) -0.0021(12)
    C2 0.0136(14) 0.0262(15) 0.0220(15) -0.0010(11) 0.0037(12) 0.0003(12)
    C3 0.0201(15) 0.0281(15) 0.0246(15) -0.0032(12) 0.0068(12) 0.0011(13)
    C4 0.028(2) 0.022(2) 0.029(2) 0.000 0.0058(19) 0.000
    C5 0.0159(14) 0.0280(15) 0.0206(15) 0.0010(11) 0.0041(12) -0.0008(12)
    C6 0.0253(16) 0.0305(16) 0.0245(16) 0.0020(13) 0.0115(13) 0.0039(13)
    C7 0.0332(18) 0.0262(15) 0.0250(16) 0.0058(13) 0.0100(14) 0.0054(13)
    C8 0.0198(15) 0.0341(17) 0.0219(16) 0.0094(12) 0.0027(12) -0.0007(12)
    C9 0.0186(15) 0.0367(17) 0.0267(16) 0.0026(12) 0.0087(13) 0.0006(14)
    C10 0.0192(15) 0.0283(15) 0.0291(17) -0.0016(12) 0.0087(13) 0.0003(13)
_geom_special_details
;
All s.u.'s (except the s.u. in the dihedral angle between two l.s. planes)
are estimated using the full covariance matrix. The cell s.u.'s are taken
into account individually in the estimation of s.u.'s in distances, angles
and torsion angles; correlations between s.u.'s in cell parameters are only
used when they are defined by crystal symmetry. An approximate (isotropic)
treatment of cell s.u.'s is used for estimating s.u.'s involving l.s.
planes.
;
loop_
    _geom_bond_atom_site_label_1
    _geom_bond_atom_site_label_2
    _geom_bond_site_symmetry_2
    _geom_bond_distance
    _geom_bond_publ_flag
    Br1 C8 . 1.903(3) ?
    O1 C1 . 1.227(4) ?
    N1 C1 . 1.349(4) ?
    N1 C5 . 1.414(4) ?
    N1 H1A . 0.8800 ?
    N2 C2 2_656 1.343(3) ?
    N2 C2 . 1.343(3) ?
    C1 C2 . 1.509(4) ?
    C2 C3 . 1.384(4) ?
    C3 C4 . 1.388(4) ?
    C3 H3A . 0.9500 ?
    C4 C3 2_656 1.388(4) ?
    C4 H4A . 0.9500 ?
    C5 C6 . 1.387(4) ?
    C5 C10 . 1.400(4) ?
    C6 C7 . 1.373(4) ?
    C6 H6A . 0.9500 ?
    C7 C8 . 1.387(4) ?
    C7 H7A . 0.9500 ?
    C8 C9 . 1.379(5) ?
    C9 C10 . 1.388(4) ?
    C9 H9A . 0.9500 ?
    C10 H10A . 0.9500 ?
loop_
    _geom_angle_atom_site_label_1
    _geom_angle_atom_site_label_2
    _geom_angle_atom_site_label_3
    _geom_angle_site_symmetry_1
    _geom_angle_site_symmetry_3
    _geom_angle
    _geom_angle_publ_flag
    C1 N1 C5 . . 128.9(3) ?
    C1 N1 H1A . . 115.6 ?
    C5 N1 H1A . . 115.6 ?
    C2 N2 C2 2_656 . 117.3(3) ?
    O1 C1 N1 . . 126.1(3) ?
    O1 C1 C2 . . 120.3(3) ?
    N1 C1 C2 . . 113.5(3) ?
    N2 C2 C3 . . 123.5(3) ?
    N2 C2 C1 . . 116.4(3) ?
    C3 C2 C1 . . 120.1(3) ?
    C2 C3 C4 . . 118.0(3) ?
    C2 C3 H3A . . 121.0 ?
    C4 C3 H3A . . 121.0 ?
    C3 C4 C3 . 2_656 119.7(4) ?
    C3 C4 H4A . . 120.2 ?
    C3 C4 H4A 2_656 . 120.2 ?
    C6 C5 C10 . . 119.6(3) ?
    C6 C5 N1 . . 118.0(3) ?
    C10 C5 N1 . . 122.4(3) ?
    C7 C6 C5 . . 121.0(3) ?
    C7 C6 H6A . . 119.5 ?
    C5 C6 H6A . . 119.5 ?
    C6 C7 C8 . . 119.1(3) ?
    C6 C7 H7A . . 120.5 ?
    C8 C7 H7A . . 120.5 ?
    C9 C8 C7 . . 121.2(3) ?
    C9 C8 Br1 . . 119.0(2) ?
    C7 C8 Br1 . . 119.8(2) ?
    C8 C9 C10 . . 119.7(3) ?
    C8 C9 H9A . . 120.2 ?
    C10 C9 H9A . . 120.2 ?
    C9 C10 C5 . . 119.5(3) ?
    C9 C10 H10A . . 120.3 ?
    C5 C10 H10A . . 120.3 ?
loop_
    _geom_torsion_atom_site_label_1
    _geom_torsion_atom_site_label_2
    _geom_torsion_atom_site_label_3
    _geom_torsion_atom_site_label_4
    _geom_torsion_site_symmetry_1
    _geom_torsion_site_symmetry_2
    _geom_torsion_site_symmetry_3
    _geom_torsion_site_symmetry_4
    _geom_torsion
    _geom_torsion_publ_flag
    C5 N1 C1 O1 . . . . -1.1(5) ?
    C5 N1 C1 C2 . . . . 179.0(3) ?
    C2 N2 C2 C3 2_656 . . . 0.6(2) ?
    C2 N2 C2 C1 2_656 . . . -179.3(3) ?
    O1 C1 C2 N2 . . . . -161.6(2) ?
    N1 C1 C2 N2 . . . . 18.3(4) ?
    O1 C1 C2 C3 . . . . 18.5(4) ?
    N1 C1 C2 C3 . . . . -161.6(3) ?
    N2 C2 C3 C4 . . . . -1.1(4) ?
    C1 C2 C3 C4 . . . . 178.8(2) ?
    C2 C3 C4 C3 . . . 2_656 0.5(2) ?
    C1 N1 C5 C6 . . . . 166.9(3) ?
    C1 N1 C5 C10 . . . . -14.8(5) ?
    C10 C5 C6 C7 . . . . -0.3(5) ?
    N1 C5 C6 C7 . . . . 178.0(3) ?
    C5 C6 C7 C8 . . . . -0.8(5) ?
    C6 C7 C8 C9 . . . . 1.0(5) ?
    C6 C7 C8 Br1 . . . . -176.2(2) ?
    C7 C8 C9 C10 . . . . -0.1(5) ?
    Br1 C8 C9 C10 . . . . 177.1(2) ?
    C8 C9 C10 C5 . . . . -1.1(5) ?
    C6 C5 C10 C9 . . . . 1.3(5) ?
    N1 C5 C10 C9 . . . . -177.0(3) ?
loop_
    _geom_hbond_atom_site_label_D
    _geom_hbond_atom_site_label_H
    _geom_hbond_atom_site_label_A
    _geom_hbond_site_symmetry_A
    _geom_hbond_distance_DH
    _geom_hbond_distance_HA
    _geom_hbond_distance_DA
    _geom_hbond_angle_DHA
    N1 H1A N2 . 0.88 2.23 2.673(3) 110.6
    N1 H1A O1 6_565 0.88 2.32 3.044(3) 140.2
data_global
_journal_date_recd_electronic     2012-12-22
_journal_date_accepted     2013-01-27
_journal_name_full     'Acta Crystallographica, Section E'
_journal_year     2013
_journal_volume     69
_journal_issue      3
_journal_page_first     o416
_journal_page_last     o416
_journal_paper_category     QO
_journal_paper_doi     10.1107/S1600536813002705
_journal_coeditor_code     YK2085
_publ_contact_author_name     'Dr. Humaira Masood Siddiqi'
_publ_contact_author_address
;
Department of Chemistry, Quaid-I-Azam University, Islamabad 45320, Pakistan
;
_publ_contact_author_email     humaira_siddiqi@yahoo.com
_publ_contact_author_fax        .92E-306
_publ_contact_author_phone        .92E-306
_publ_section_title
;
<i>N</i>,<i>N</i>'-Bis(4-bromophenyl)pyridine-2,6-dicarboxamide
;
loop_
    _publ_author_name
    _publ_author_address
    'Ghulam Waris'
;
Department of Chemistry, Quaid-I-Azam University,
Islamabad 45320, Pakistan
;
    'Humaira Masood Siddiqi'
;
Department of Chemistry, Quaid-I-Azam University,
Islamabad 45320, Pakistan
;
    'Ulrich Fl\"orke'
;
Universit\"at Paderborn
Warburgerstrasse 100
D-33098 Paderborn,
Germany
;
    'Rizwan Hussain'
;
NESCOM, PO Box 2216 Islamabad, Pakistan
;
    'M.Saeed Butt'
;
Department of Chemistry, Quaid-I-Azam University,
Islamabad 45320, Pakistan
;
