# Supplementary material for: N,N′-Bis(4-bromo­phen­yl)pyridine-2,6-dicarboxamide
Source: Acta Crystallogr Sect E Struct Rep Online. 2013 Feb 20;69(Pt 3):o416. doi: 10.1107/S1600536813002705 (PMC3588504; doi:10.1107/S1600536813002705)
Supplement: Supplementary file 2 [file e-69-0o416-Isup2.hkl]

# 
# h,k,l, Fc-squared, Fo-squared, sigma(Fo-squared) and status flag 
# 
data_I
_shelx_title ' C19 H13 Br2 N3 O2 in C2/c' 
_shelx_refln_list_code          4 
_shelx_F_calc_maximum      323.47 
_exptl_crystal_F_000       936.00 
_reflns_d_resolution_high  0.7603 
 
loop_ 
 _symmetry_equiv_pos_as_xyz 
 'x, y, z' 
 '-x, y, -z+1/2' 
 'x+1/2, y+1/2, z' 
 '-x+1/2, y+1/2, -z+1/2' 
 '-x, -y, -z' 
 'x, -y, z-1/2' 
 '-x+1/2, -y+1/2, -z' 
 'x+1/2, -y+1/2, z-1/2' 
 
_cell_length_a     9.5500 
_cell_length_b    22.6978 
_cell_length_c     8.7484 
_cell_angle_alpha  90.000 
_cell_angle_beta  107.511 
_cell_angle_gamma  90.000 
 
_shelx_F_squared_multiplier     1.000 
 
loop_ 
 _refln_index_h 
 _refln_index_k 
 _refln_index_l 
 _refln_F_squared_calc 
 _refln_F_squared_meas 
 _refln_F_squared_sigma 
 _refln_observed_status 
   2   0   0    18339.06    24232.62    368.71 o 
   4   0   0     9476.84    12235.76    218.98 o 
   6   0   0     1291.09     1809.69     77.75 o 
   8   0   0     5993.72     7256.16    188.13 o 
  10   0   0     1939.72     2646.97    292.09 o 
   3   1   0     4001.98     4572.63     68.57 o 
   5   1   0     2795.03     3461.03     74.65 o 
   7   1   0       40.32        8.26     23.45 o 
   9   1   0      174.27      383.83     96.64 o 
  11   1   0     2047.01     2057.54    250.32 o 
   0   2   0     1405.92     1340.75     29.79 o 
   2   2   0    69131.97    83573.18    942.20 o 
   4   2   0     2544.99     3025.03     58.16 o 
   6   2   0      937.36     1154.56     46.39 o 
   8   2   0     2057.79     2561.46     80.82 o 
  10   2   0     2438.61     2612.40    204.01 o 
   1   3   0    39012.65    41192.91    428.78 o 
   3   3   0       65.71      112.28     17.20 o 
   5   3   0     3059.25     3737.79     75.51 o 
   7   3   0     2558.51     3037.48    105.72 o 
   9   3   0     2833.18     3135.75    284.28 o 
  11   3   0       24.81       35.96     91.98 o 
   0   4   0    11094.08    10791.78    175.71 o 
   2   4   0     7188.89     7869.68    121.85 o 
   4   4   0     1365.38     1529.64     70.13 o 
   6   4   0     2351.30     2961.12     69.86 o 
   8   4   0     1328.69     1572.84    147.62 o 
  10   4   0      178.56      129.97     89.83 o 
   1   5   0    24252.87    25214.54    275.19 o 
   3   5   0     6986.48     7381.33    171.25 o 
   5   5   0     1780.45     2038.65     68.67 o 
   7   5   0     2361.96     2716.96     74.11 o 
   9   5   0     1848.07     2200.52    110.66 o 
  11   5   0      158.12      133.46    104.43 o 
   0   6   0     9165.85     8821.67    158.21 o 
   2   6   0     6057.02     5946.76     86.10 o 
   4   6   0     3551.36     3877.27     95.02 o 
   6   6   0     1616.75     1873.82    113.38 o 
   8   6   0       11.01        9.30     33.86 o 
  10   6   0      648.58      569.23    119.16 o 
   1   7   0    43301.34    44282.50    474.09 o 
   3   7   0     7437.87     7580.80    109.29 o 
   5   7   0      364.15      446.60     36.54 o 
   7   7   0      553.32      638.91     79.00 o 
   9   7   0     1436.08     1797.51    105.75 o 
  11   7   0     1197.49     1413.68    170.90 o 
   0   8   0     2144.61     2115.76     77.32 o 
   2   8   0     3215.42     3209.91     64.57 o 
   4   8   0      708.12      816.42     38.16 o 
   6   8   0       13.06        1.67     26.40 o 
   8   8   0        4.22       55.40     39.71 o 
  10   8   0      101.19      131.13     80.11 o 
   1   9   0    37564.82    37109.99    409.85 o 
   3   9   0    20153.89    20895.19    251.56 o 
   5   9   0     1870.53     1789.69     65.51 o 
   7   9   0     2331.82     2445.78    117.17 o 
   9   9   0     1549.71     1700.18    138.86 o 
  11   9   0      725.89      748.36    142.22 o 
   0  10   0     4817.42     5251.63    123.05 o 
   2  10   0     3139.99     2987.83     63.18 o 
   4  10   0       20.60       22.24     20.72 o 
   6  10   0      504.87      651.73     49.20 o 
   8  10   0      988.80     1041.54     82.84 o 
  10  10   0      388.28      478.06     86.61 o 
   1  11   0     8340.98     7378.70    142.12 o 
   3  11   0    11066.70    10689.11    152.51 o 
   5  11   0       77.52       46.91     24.91 o 
   7  11   0       97.26       92.57     42.53 o 
   9  11   0      858.51      908.81     84.40 o 
  11  11   0     1372.35     1303.87    248.69 o 
   0  12   0    16767.93    16875.04    303.49 o 
   2  12   0     1083.33      981.00     43.97 o 
   4  12   0      493.73      540.85     38.69 o 
   6  12   0      721.87      753.22     55.83 o 
   8  12   0      559.94      670.34     71.59 o 
  10  12   0      396.85      683.00    125.31 o 
   1  13   0    14507.69    14365.64    193.19 o 
   3  13   0     1833.17     1625.58     64.28 o 
   5  13   0     1722.82     1686.21     63.65 o 
   7  13   0      217.80      311.96     54.18 o 
   9  13   0      500.77      561.23     92.95 o 
   0  14   0    10433.50    10352.86    218.94 o 
   2  14   0     6182.20     6008.75    108.72 o 
   4  14   0      615.74      613.99     42.83 o 
   6  14   0     4787.16     4796.59    158.94 o 
   8  14   0      793.91      855.34    111.31 o 
  10  14   0      708.43      902.73    147.87 o 
   1  15   0     5562.66     5415.41    103.29 o 
   3  15   0     3213.22     3183.91    110.88 o 
   5  15   0      196.88      198.57     33.00 o 
   7  15   0      848.02      908.07     77.79 o 
   9  15   0      710.10      769.60    101.76 o 
   0  16   0    11338.87    11014.78    237.12 o 
   2  16   0    15450.88    14468.98    205.33 o 
   4  16   0      881.69      895.92     51.87 o 
   6  16   0      695.92      775.52     59.23 o 
   8  16   0     2971.11     3228.37    219.30 o 
  10  16   0      807.79      981.88    122.53 o 
   1  17   0      587.54      550.33     41.00 o 
   3  17   0      129.92      127.13     29.44 o 
   5  17   0     1688.33     1655.30     70.64 o 
   7  17   0     1774.67     1866.14    134.22 o 
   9  17   0        1.19       97.24     93.81 o 
   0  18   0    15491.13    15534.14    322.40 o 
   2  18   0     7012.06     6798.03    128.07 o 
   4  18   0      989.13      993.00     57.58 o 
   6  18   0      456.30      479.94     79.09 o 
   8  18   0      528.47      543.04     86.04 o 
   1  19   0     3393.27     3162.27     89.87 o 
   3  19   0       43.30       26.95     29.81 o 
   5  19   0     1272.75     1268.38     76.13 o 
   7  19   0      912.09     1070.61    112.22 o 
   9  19   0     1490.57     1349.91    138.44 o 
   0  20   0    10739.18    10519.29    249.81 o 
   2  20   0     1579.45     1649.03     92.70 o 
   4  20   0      871.51      919.32     68.01 o 
   6  20   0       10.14       51.71     52.15 o 
   8  20   0      655.94      745.85    106.61 o 
   1  21   0     1091.15     1205.51     63.02 o 
   3  21   0      197.61      198.27     42.47 o 
   5  21   0       50.80       28.78     41.61 o 
   7  21   0      794.72      926.42    109.99 o 
   0  22   0      382.74      451.45     66.36 o 
   2  22   0     1915.04     2170.54     99.17 o 
   4  22   0      630.12      727.72     65.31 o 
   6  22   0      186.44      135.94     73.68 o 
   8  22   0       12.91       69.70     74.79 o 
   1  23   0     2360.89     2340.44    103.44 o 
   3  23   0      144.16      233.01     47.29 o 
   5  23   0       27.59       39.18     43.73 o 
   7  23   0      424.63      478.60     88.25 o 
   0  24   0      648.52      700.14    113.75 o 
   2  24   0      263.88      236.56     69.91 o 
   4  24   0      305.65      391.81     56.82 o 
   6  24   0      152.39      164.08    103.45 o 
   1  25   0     3417.90     3268.73    146.29 o 
   3  25   0     1342.38     1586.70    109.86 o 
   5  25   0        0.88      -56.81     56.81 o 
   0  26   0      275.01      287.75     84.82 o 
   2  26   0      432.03      667.07     83.33 o 
   4  26   0      421.00      566.95     86.35 o 
   1  27   0     1215.93     1319.40    105.81 o 
   3  27   0      761.56      910.17     90.51 o 
   5  27   0      143.34      164.51     92.97 o 
   0  28   0       40.29        6.72     83.26 o 
   2  28   0      130.93       61.63     55.67 o 
   4  28   0       44.66      -41.82     57.57 o 
   1  29   0     1032.01     1367.96    145.83 o 
 -11   1   1       65.19      166.00     93.59 o 
  -9   1   1       96.01       58.57     40.14 o 
  -7   1   1     6408.28     7241.37    120.95 o 
  -5   1   1    19686.61    22776.65    267.46 o 
  -3   1   1    30325.91    33997.23    365.04 o 
  -1   1   1      876.41      849.76     19.07 o 
   1   1   1     1717.32     1849.26     43.29 o 
   3   1   1    12356.18    13181.54    204.03 o 
   5   1   1    13437.09    15524.88    199.52 o 
   7   1   1     5384.68     6129.73    114.59 o 
   9   1   1      687.62      680.19     83.96 o 
  11   1   1      381.79      195.39    127.16 o 
 -12   2   1      480.40      236.17    122.01 o 
 -10   2   1      216.26      221.22     68.92 o 
  -8   2   1      301.07      285.27     39.05 o 
  -6   2   1       46.17       38.34     17.20 o 
  -4   2   1      845.22      850.31     53.16 o 
  -2   2   1     1688.43     1703.63     38.16 o 
   0   2   1     1247.73     1176.48     21.24 o 
   2   2   1    47871.79    55981.27    642.39 o 
   4   2   1     3233.95     3598.03     79.27 o 
   6   2   1      191.22      205.68     26.45 o 
   8   2   1     1272.64     1388.63     84.22 o 
  10   2   1       35.21      -35.97     70.70 o 
 -11   3   1        2.05      -47.04     79.07 o 
  -9   3   1     2855.19     2977.47    116.96 o 
  -7   3   1     2825.91     3055.04     80.02 o 
  -5   3   1    16083.65    17844.59    352.62 o 
  -3   3   1    32991.09    36710.48    446.68 o 
  -1   3   1    28859.40    30274.18    320.62 o 
   1   3   1      156.62      248.78     11.64 o 
   3   3   1    10267.59    10841.42    176.02 o 
   5   3   1    18260.06    20639.60    278.16 o 
   7   3   1     5532.75     6195.35    132.24 o 
   9   3   1     2066.27     2138.21    132.99 o 
  11   3   1       15.55      179.30    100.35 o 
 -12   4   1     1472.83     1705.50    232.12 o 
 -10   4   1      531.61      664.07     85.25 o 
  -8   4   1      416.12      385.12     44.19 o 
  -6   4   1     7555.36     8121.00    130.80 o 
  -4   4   1    13530.32    15399.52    216.96 o 
  -2   4   1    13513.45    14060.33    193.65 o 
   0   4   1       11.06       13.43     10.20 o 
   2   4   1    19866.97    21880.64    322.20 o 
   4   4   1     2389.30     2211.79     96.37 o 
   6   4   1     7064.80     7842.95    127.36 o 
   8   4   1      118.30       95.18     32.62 o 
  10   4   1      633.73      580.91    136.29 o 
 -11   5   1      185.21      239.48    102.67 o 
  -9   5   1        6.78        8.50     64.19 o 
  -7   5   1     4905.07     5363.89    163.94 o 
  -5   5   1    15179.04    16983.41    239.92 o 
  -3   5   1     4715.52     5028.82     83.98 o 
  -1   5   1    14662.52    14856.99    171.57 o 
   1   5   1     3105.78     3026.98     49.39 o 
   3   5   1     4913.95     4800.18     94.85 o 
   5   5   1     8836.30     9305.16    168.74 o 
   7   5   1     4771.13     5094.85    118.90 o 
   9   5   1      155.17      193.81     55.19 o 
  11   5   1      138.29       39.79    104.26 o 
 -12   6   1        6.61        0.68    100.42 o 
 -10   6   1      592.79      769.12    113.50 o 
  -8   6   1     3421.73     3761.28    106.19 o 
  -6   6   1    11259.14    12138.71    194.24 o 
  -4   6   1    52244.71    58220.83    624.45 o 
  -2   6   1    10787.12    10785.63    149.67 o 
   0   6   1      815.58      796.01     25.50 o 
   2   6   1     1094.64      967.35     30.78 o 
   4   6   1    21185.22    21885.41    287.30 o 
   6   6   1     8187.47     8937.52    155.35 o 
   8   6   1      990.48     1045.97     65.73 o 
  10   6   1       12.30      -12.05     75.11 o 
 -11   7   1      147.66      -44.25     87.95 o 
  -9   7   1       37.24      -27.64     50.86 o 
  -7   7   1     2598.47     2657.64     87.41 o 
  -5   7   1      951.16      899.58     48.85 o 
  -3   7   1     9960.33    10362.23    137.95 o 
  -1   7   1     3311.71     3298.03     75.93 o 
   1   7   1     1211.29     1199.70     54.31 o 
   3   7   1     1013.39      990.10     35.77 o 
   5   7   1      106.44      185.27     27.63 o 
   7   7   1       11.00        0.65     35.57 o 
   9   7   1      112.06      158.21     53.25 o 
  11   7   1       34.54      -84.82     84.82 o 
 -10   8   1      180.74      261.39     72.12 o 
  -8   8   1      587.58      515.36     50.73 o 
  -6   8   1     6695.18     6666.38    140.40 o 
  -4   8   1    14594.86    14864.24    191.58 o 
  -2   8   1    18557.88    18486.84    226.47 o 
   0   8   1     1331.48     1296.08     41.69 o 
   2   8   1    19234.58    18721.22    222.82 o 
   4   8   1    15121.92    14862.02    193.03 o 
   6   8   1     8980.29     8865.79    186.98 o 
   8   8   1     4894.42     4854.82    149.68 o 
  10   8   1       17.68      -73.67     73.67 o 
 -11   9   1        7.84       21.52     91.18 o 
  -9   9   1      308.25      456.03     62.06 o 
  -7   9   1       13.36       28.15     34.10 o 
  -5   9   1       49.80       61.64     20.71 o 
  -3   9   1     2017.92     2042.86     52.80 o 
  -1   9   1      263.19      302.80     23.68 o 
   1   9   1      300.01      311.77     24.36 o 
   3   9   1      358.40      389.13     34.11 o 
   5   9   1      598.66      724.53     44.67 o 
   7   9   1      482.21      478.56     57.19 o 
   9   9   1      186.40      165.54     98.11 o 
  11   9   1       77.79       32.69    160.42 o 
 -10  10   1       54.39       26.32     61.01 o 
  -8  10   1      954.95     1128.71     92.47 o 
  -6  10   1    14787.54    14808.08    233.75 o 
  -4  10   1    10136.82     9345.56    139.38 o 
  -2  10   1    26539.13    27516.90    319.39 o 
   0  10   1      744.26      665.58     31.69 o 
   2  10   1     5759.55     5543.55     91.64 o 
   4  10   1     8601.81     8094.54    146.58 o 
   6  10   1     8359.38     7840.58    178.24 o 
   8  10   1     1120.40     1026.20     83.52 o 
  10  10   1      401.37      361.54    179.58 o 
 -11  11   1      539.85      458.34    101.17 o 
  -9  11   1        1.26       47.62     42.55 o 
  -7  11   1       27.61       33.15     31.40 o 
  -5  11   1     1362.20     1420.51     57.38 o 
  -3  11   1     4345.07     4204.97     82.49 o 
  -1  11   1     3824.51     3968.54     84.91 o 
   1  11   1       68.35       68.87     17.66 o 
   3  11   1     6342.66     6248.90    104.00 o 
   5  11   1      428.01      393.58     35.84 o 
   7  11   1      855.43      795.31     69.81 o 
   9  11   1       36.30      -17.18     73.17 o 
 -10  12   1       43.11       63.01     63.97 o 
  -8  12   1     2865.02     2943.72    161.01 o 
  -6  12   1     4431.87     4432.50     97.31 o 
  -4  12   1    11500.24    11506.31    168.52 o 
  -2  12   1     3163.10     2783.07     65.86 o 
   0  12   1     1675.76     1827.50     52.79 o 
   2  12   1       50.43        9.79     18.44 o 
   4  12   1    10949.12    10976.21    162.48 o 
   6  12   1     3854.84     3658.83    122.69 o 
   8  12   1     6184.09     6164.60    209.71 o 
  10  12   1       32.28      -80.83     80.83 o 
 -11  13   1      266.72      234.76    122.80 o 
  -9  13   1      992.97     1043.78    110.87 o 
  -7  13   1     5878.95     5684.27    136.57 o 
  -5  13   1    10206.22     9892.97    156.95 o 
  -3  13   1    10157.76    10141.83    153.74 o 
  -1  13   1     3423.95     3011.18     69.58 o 
   1  13   1     4084.10     4117.07    104.90 o 
   3  13   1     5241.98     5019.41     95.72 o 
   5  13   1     5438.38     5120.71    104.67 o 
   7  13   1     1188.17     1227.01    108.74 o 
   9  13   1      173.58       51.67     64.42 o 
 -10  14   1      480.43      314.01     83.97 o 
  -8  14   1     1360.98     1261.76     93.55 o 
  -6  14   1     3570.71     3448.81     90.58 o 
  -4  14   1     2955.52     2884.59    112.74 o 
  -2  14   1     2884.69     2563.59    101.40 o 
   0  14   1       28.87       10.91     17.77 o 
   2  14   1     1636.17     1541.81     56.22 o 
   4  14   1       67.16       79.25     26.31 o 
   6  14   1     1970.11     1593.00    113.99 o 
   8  14   1       28.38       38.47     59.73 o 
  10  14   1     1480.36     1267.66    175.86 o 
  -9  15   1      386.34      314.24     63.28 o 
  -7  15   1     1272.29     1498.70     81.71 o 
  -5  15   1     5382.51     4926.06    123.87 o 
  -3  15   1     9404.11     8718.51    144.28 o 
  -1  15   1     1961.34     1747.01     60.32 o 
   1  15   1        7.64       -9.50     20.41 o 
   3  15   1     8478.35     7594.78    129.59 o 
   5  15   1     3173.12     2984.07    113.88 o 
   7  15   1     2143.09     1960.57    135.37 o 
   9  15   1      861.03      711.87    138.14 o 
 -10  16   1      457.15      315.59    122.36 o 
  -8  16   1      636.76      538.37     69.45 o 
  -6  16   1      528.71      534.63     51.89 o 
  -4  16   1     2532.47     2268.00     76.00 o 
  -2  16   1      452.25      446.16     42.40 o 
   0  16   1       94.79      112.08     25.28 o 
   2  16   1      419.78      462.88     39.48 o 
   4  16   1       26.14       21.74     43.37 o 
   6  16   1        4.93       24.42     41.35 o 
   8  16   1       61.45        2.91     67.76 o 
  -9  17   1      380.16      466.96    178.43 o 
  -7  17   1      287.70      329.29     56.65 o 
  -5  17   1     2757.72     2704.82     85.34 o 
  -3  17   1     1715.04     1783.87     70.17 o 
  -1  17   1     3822.65     3667.86     88.13 o 
   1  17   1      567.47      554.15     41.03 o 
   3  17   1      310.65      266.29     41.07 o 
   5  17   1     7510.87     7009.67    176.83 o 
   7  17   1     3774.67     3680.86    183.55 o 
   9  17   1      826.81      843.20    183.81 o 
  -8  18   1      149.79       89.60     94.73 o 
  -6  18   1      146.60      124.40     40.16 o 
  -4  18   1     1204.03     1219.54     67.72 o 
  -2  18   1        6.85       23.69     23.33 o 
   0  18   1      369.86      445.57     41.24 o 
   2  18   1     1111.11     1069.21     66.52 o 
   4  18   1      188.94      114.25     45.26 o 
   6  18   1      307.15      278.75     52.62 o 
   8  18   1     1050.50     1060.95    116.91 o 
  -9  19   1       95.99       95.68     73.69 o 
  -7  19   1     3326.76     3014.15    171.80 o 
  -5  19   1     7963.72     7906.19    151.36 o 
  -3  19   1     7410.52     6910.88    202.74 o 
  -1  19   1       88.08       83.56     27.15 o 
   1  19   1       57.14      116.31     34.08 o 
   3  19   1     2504.36     2362.07     95.69 o 
   5  19   1     3169.45     3205.95    133.73 o 
   7  19   1      873.91      822.71     99.18 o 
  -8  20   1       44.24       21.91     55.85 o 
  -6  20   1       21.47      -38.60     41.25 o 
  -4  20   1      856.63     1015.84     63.18 o 
  -2  20   1      433.27      493.81     44.79 o 
   0  20   1       14.47       -2.65     29.36 o 
   2  20   1       10.40       29.73     32.67 o 
   4  20   1      923.96     1091.80     72.85 o 
   6  20   1      558.98      574.61     70.66 o 
   8  20   1      197.55      227.23    146.98 o 
  -7  21   1     1607.20     1450.38    129.76 o 
  -5  21   1     1962.03     1910.16     94.75 o 
  -3  21   1     5773.03     5738.39    125.98 o 
  -1  21   1      365.78      408.91     49.75 o 
   1  21   1      169.84      168.12     39.83 o 
   3  21   1     2496.38     2559.34    113.61 o 
   5  21   1     1508.82     1569.67    103.93 o 
   7  21   1     1410.90     1476.20    136.94 o 
  -8  22   1        1.16       34.59     66.91 o 
  -6  22   1     1473.96     1612.61    132.05 o 
  -4  22   1     2373.02     2363.69    111.83 o 
  -2  22   1     3132.57     3070.58    110.70 o 
   0  22   1       87.80       27.28     32.89 o 
   2  22   1      254.32      262.19     46.07 o 
   4  22   1     2424.09     2530.27    127.36 o 
   6  22   1     1083.22     1296.94    157.08 o 
  -7  23   1      491.98      409.71     88.96 o 
  -5  23   1     2316.77     2187.26    136.75 o 
  -3  23   1       79.02       88.95     43.59 o 
  -1  23   1     1214.90     1224.42     77.55 o 
   1  23   1       65.84        9.15     34.92 o 
   3  23   1       67.02       61.68     39.26 o 
   5  23   1      703.29      523.40     78.10 o 
   7  23   1      185.10      117.60     91.49 o 
  -6  24   1      678.28      711.00     97.15 o 
  -4  24   1     3092.77     3384.54    146.01 o 
  -2  24   1      900.45      965.52     86.33 o 
   0  24   1        2.26        6.41     36.31 o 
   2  24   1      743.22      678.83     64.97 o 
   4  24   1     2381.28     2639.72    137.41 o 
   6  24   1     1920.50     1965.64    154.60 o 
  -5  25   1       59.70      152.16     64.80 o 
  -3  25   1       19.39      -25.57     40.12 o 
  -1  25   1        1.58       28.49     42.06 o 
   1  25   1        4.16      -11.55     36.60 o 
   3  25   1       41.40       77.51     58.74 o 
   5  25   1      102.12      159.18     59.09 o 
  -6  26   1      674.77      540.76    123.90 o 
  -4  26   1     1453.79     1563.98    114.70 o 
  -2  26   1      996.39      939.70     89.34 o 
   0  26   1      100.61      149.60     52.93 o 
   2  26   1      362.79      303.48     67.29 o 
   4  26   1     1220.46     1280.09    105.65 o 
  -5  27   1      101.72      134.36    172.09 o 
  -3  27   1      439.85      488.43     76.27 o 
  -1  27   1        1.15      -49.56     49.56 o 
   1  27   1        0.67      -24.83     48.09 o 
   3  27   1      151.10      122.02     73.10 o 
  -4  28   1     1100.84     1271.98    128.54 o 
  -2  28   1      669.21      914.20    147.29 o 
   0  28   1       85.88       24.81     53.36 o 
   2  28   1      894.95     1229.19    112.36 o 
  -1  29   1      346.10      303.29     73.64 o 
   1  29   1       24.81       85.56     56.02 o 
 -12   0   2     1116.65     1508.03    266.61 o 
 -10   0   2    11778.90    12624.68    376.57 o 
  -8   0   2     9408.21    10110.02    297.36 o 
  -6   0   2     6750.71     7243.98    236.62 o 
  -4   0   2      242.70      337.00     29.51 o 
  -2   0   2    20367.76    20032.49    313.46 o 
   0   0   2   104634.62   110931.47   1969.87 o 
   2   0   2     6464.53     6596.56    535.09 o 
   4   0   2     3777.76     3734.18    131.45 o 
   6   0   2       10.03       38.83     29.62 o 
   8   0   2     1602.99     1848.63    141.08 o 
  10   0   2      454.70      597.15    171.58 o 
 -11   1   2      141.08       98.60     85.61 o 
  -9   1   2        4.75      -16.43     39.74 o 
  -7   1   2       92.15       97.69     26.96 o 
  -5   1   2     2261.65     2358.20     60.26 o 
  -3   1   2     4878.26     5137.21     84.30 o 
  -1   1   2       13.58       -2.09      8.73 o 
   1   1   2    94215.93   103917.92   1167.38 o 
   3   1   2     1828.05     1944.85     45.20 o 
   5   1   2      203.02      238.29     24.60 o 
   7   1   2       40.56        3.68     28.69 o 
   9   1   2      495.76      433.24     60.60 o 
  11   1   2      259.05      201.50    130.71 o 
 -12   2   2      309.49      342.22    149.71 o 
 -10   2   2      290.75      324.40     59.53 o 
  -8   2   2     9370.20    10454.40    215.66 o 
  -6   2   2     5624.31     5584.27    122.65 o 
  -4   2   2     1961.91     2394.66     57.34 o 
  -2   2   2    11617.67    12478.14    146.51 o 
   0   2   2    26298.47    26959.54    357.18 o 
   2   2   2    85212.36    94538.75   1205.66 o 
   4   2   2     3966.31     4249.25     80.05 o 
   6   2   2      470.28      427.59     39.85 o 
   8   2   2      368.03      636.27     63.08 o 
  10   2   2     1858.62     2259.64    203.37 o 
 -11   3   2       27.27       17.70     62.16 o 
  -9   3   2     3403.15     3898.25    132.71 o 
  -7   3   2     2866.88     2974.82     84.15 o 
  -5   3   2     1192.56     1269.73     50.19 o 
  -3   3   2      590.10      526.25     28.65 o 
  -1   3   2    18890.78    19124.25    212.76 o 
   1   3   2    26049.55    27303.10    324.25 o 
   3   3   2     7162.03     7235.50    132.80 o 
   5   3   2     1451.25     1466.96     94.43 o 
   7   3   2     2529.15     2672.64    108.06 o 
   9   3   2      509.51      655.23     86.09 o 
  11   3   2      261.93      200.23    113.85 o 
 -12   4   2       46.31      198.44    108.83 o 
 -10   4   2     1243.95     1649.71    102.99 o 
  -8   4   2     1166.13     1388.01     80.88 o 
  -6   4   2     1121.48     1075.09     53.14 o 
  -4   4   2     3983.22     4327.81     85.30 o 
  -2   4   2     6378.73     6349.95     94.81 o 
   0   4   2    21969.60    21940.70    247.26 o 
   2   4   2     8547.96     8742.79    146.47 o 
   4   4   2    13182.98    13996.64    230.64 o 
   6   4   2       28.27        4.19     24.49 o 
   8   4   2      188.80      265.79     46.65 o 
  10   4   2      132.94       98.31     90.22 o 
 -11   5   2      548.66      463.46     88.45 o 
  -9   5   2     1121.56     1282.65    106.45 o 
  -7   5   2     9528.42    10124.69    192.61 o 
  -5   5   2      791.60     1104.41     77.38 o 
  -3   5   2     1721.75     1667.81     40.05 o 
  -1   5   2    11007.17    10910.97    134.33 o 
   1   5   2    22787.64    22957.86    257.25 o 
   3   5   2     9555.19     9988.73    208.28 o 
   5   5   2      193.70      211.82     36.86 o 
   7   5   2      918.58      934.19     60.74 o 
   9   5   2      511.73      669.13     89.12 o 
 -12   6   2      941.64      739.04    149.61 o 
 -10   6   2     1378.39     1521.01    126.03 o 
  -8   6   2       28.86       10.43     28.33 o 
  -6   6   2      189.21      155.29     30.01 o 
  -4   6   2     7726.05     8739.48    124.52 o 
  -2   6   2     2831.59     2781.61     54.54 o 
   0   6   2    16739.20    17404.85    224.84 o 
   2   6   2     3873.14     3635.45     82.16 o 
   4   6   2     2182.89     2104.09     76.11 o 
   6   6   2     1490.15     1418.15     79.10 o 
   8   6   2       21.86      -26.11     34.31 o 
  10   6   2       18.64      -16.73     77.68 o 
 -11   7   2     1718.15     1640.86    193.70 o 
  -9   7   2     4286.58     4709.34    200.19 o 
  -7   7   2     1936.44     2055.95     93.45 o 
  -5   7   2     4603.07     4536.40     98.42 o 
  -3   7   2     2553.74     2252.14     83.87 o 
  -1   7   2    27999.79    28153.68    314.73 o 
   1   7   2    20976.46    20785.33    298.83 o 
   3   7   2    15108.11    14773.31    185.17 o 
   5   7   2      796.76      827.56     59.95 o 
   7   7   2       49.45       81.77     37.18 o 
   9   7   2      679.72      786.08     92.29 o 
 -12   8   2        4.11       27.67     95.19 o 
 -10   8   2       72.39       62.89     60.57 o 
  -8   8   2      227.96      276.98     42.31 o 
  -6   8   2      898.29      915.59     55.63 o 
  -4   8   2      114.79      147.00     20.81 o 
  -2   8   2    15363.02    16538.72    222.09 o 
   0   8   2     2005.43     2193.24     56.17 o 
   2   8   2     2337.20     2261.90     62.99 o 
   4   8   2     1957.25     1886.14     72.45 o 
   6   8   2       57.41       68.11     35.03 o 
   8   8   2       27.41       54.74     40.88 o 
  10   8   2       13.91      -55.37     77.37 o 
 -11   9   2     2380.85     2304.51    163.37 o 
  -9   9   2     4282.48     4364.53    146.84 o 
  -7   9   2     7060.64     7136.10    148.61 o 
  -5   9   2      204.18      224.16     25.35 o 
  -3   9   2     4507.31     4945.56     87.49 o 
  -1   9   2    18539.99    18103.83    219.69 o 
   1   9   2    15467.34    13789.62    197.24 o 
   3   9   2     8521.32     7988.83    135.84 o 
   5   9   2     4513.03     4250.90    116.40 o 
   7   9   2     1369.29     1375.91     89.22 o 
   9   9   2      767.97      934.28    128.56 o 
 -10  10   2        2.84      -52.92     52.92 o 
  -8  10   2      686.56      607.08     54.09 o 
  -6  10   2      131.95      154.28     33.38 o 
  -4  10   2        8.07       -9.02     16.82 o 
  -2  10   2     4837.52     4862.58     87.02 o 
   0  10   2      138.74       94.25     15.26 o 
   2  10   2     7424.75     7428.07    111.41 o 
   4  10   2      413.90      481.73     47.46 o 
   6  10   2      154.53      137.71     39.63 o 
   8  10   2      231.08      323.00     66.88 o 
  10  10   2      270.00      188.39     99.18 o 
 -11  11   2      263.41      524.87    175.08 o 
  -9  11   2     2125.52     2294.98    145.58 o 
  -7  11   2      597.07      631.78     54.45 o 
  -5  11   2     2648.30     2574.76     70.02 o 
  -3  11   2     3312.77     3310.32     73.12 o 
  -1  11   2    10631.19     9830.51    153.27 o 
   1  11   2    26889.21    26845.88    329.22 o 
   3  11   2    13832.31    13205.65    178.75 o 
   5  11   2     1462.46     1236.78     71.88 o 
   7  11   2       67.29       24.24     46.51 o 
   9  11   2      163.91      266.96     89.01 o 
 -10  12   2     1238.24     1229.37    121.23 o 
  -8  12   2     1018.15     1042.69     80.75 o 
  -6  12   2      889.55      944.87     61.68 o 
  -4  12   2      774.94      756.35     43.14 o 
  -2  12   2     3072.60     3026.44     69.99 o 
   0  12   2     4383.82     3796.13     79.20 o 
   2  12   2      377.09      275.70     25.37 o 
   4  12   2     1566.61     1637.57     70.30 o 
   6  12   2       15.04      -38.73     38.73 o 
   8  12   2      471.49      506.77     78.65 o 
  10  12   2       52.60      -41.75     90.02 o 
 -11  13   2      701.10      675.47    110.41 o 
  -9  13   2     1402.11     1400.38    135.02 o 
  -7  13   2     1310.18     1311.58     74.65 o 
  -5  13   2      451.45      490.67     44.05 o 
  -3  13   2      496.67      493.46     37.34 o 
  -1  13   2     9716.12     9654.78    145.16 o 
   1  13   2     8471.26     7994.39    123.81 o 
   3  13   2     5490.43     5013.76     94.03 o 
   5  13   2     2276.78     2137.43    116.29 o 
   7  13   2      170.53      114.93     55.26 o 
   9  13   2      154.87      133.15     89.61 o 
 -10  14   2      998.37     1163.34    124.91 o 
  -8  14   2     1321.55     1370.45     82.49 o 
  -6  14   2     2753.99     2827.96     99.25 o 
  -4  14   2      878.48      902.96     50.31 o 
  -2  14   2     2307.43     2050.48     64.93 o 
   0  14   2     8909.38     8361.62    132.50 o 
   2  14   2     6856.58     6664.19    113.06 o 
   4  14   2     1089.04     1048.76     72.79 o 
   6  14   2      228.52      220.33    106.56 o 
   8  14   2       22.18      -31.66     56.04 o 
  -9  15   2      193.94      207.92     57.09 o 
  -7  15   2     1863.99     1742.18     88.30 o 
  -5  15   2     5873.33     5646.91    115.07 o 
  -3  15   2     3194.86     3060.53     90.76 o 
  -1  15   2     3954.54     3719.42     83.26 o 
   1  15   2     3774.28     3357.18     77.62 o 
   3  15   2     3105.06     2744.45     89.51 o 
   5  15   2       95.54        1.52     36.46 o 
   7  15   2     1643.12     1435.13    181.70 o 
   9  15   2        5.61       38.55     84.03 o 
 -10  16   2     1516.59     1590.58    165.20 o 
  -8  16   2     4729.66     4460.09    156.58 o 
  -6  16   2     2953.31     2882.77    105.29 o 
  -4  16   2     2974.88     2871.65     83.86 o 
  -2  16   2     7867.40     7634.44    147.55 o 
   0  16   2     9379.65     9341.51    149.36 o 
   2  16   2    11442.42    11026.01    193.43 o 
   4  16   2     4889.73     4457.62    232.31 o 
   6  16   2      836.81     1070.98    105.25 o 
   8  16   2     2437.73     2643.02    289.10 o 
  -9  17   2      187.07      177.54     59.43 o 
  -7  17   2     1683.64     1825.50    109.68 o 
  -5  17   2      362.06      348.39     39.39 o 
  -3  17   2        4.62      -19.46     23.50 o 
  -1  17   2       72.40       89.96     25.77 o 
   1  17   2       92.10       86.62     39.56 o 
   3  17   2       30.67      -11.65     28.08 o 
   5  17   2      177.36      199.33     49.60 o 
   7  17   2       89.64       63.73     71.33 o 
  -8  18   2     2614.25     2514.25    168.66 o 
  -6  18   2     2388.05     2321.67    100.91 o 
  -4  18   2      934.68      988.47     58.89 o 
  -2  18   2      562.87      545.82     44.01 o 
   0  18   2    17258.23    17058.37    270.18 o 
   2  18   2    10444.92     9609.41    183.98 o 
   4  18   2      590.16      531.34     64.62 o 
   6  18   2       79.78       56.48     45.10 o 
   8  18   2      146.85      269.27     88.23 o 
  -9  19   2     1154.37     1111.44    146.86 o 
  -7  19   2       96.60       81.28     41.38 o 
  -5  19   2      780.46      798.62     63.30 o 
  -3  19   2        0.33       26.95     30.21 o 
  -1  19   2     4558.53     4100.34    191.82 o 
   1  19   2       60.80       75.46     33.35 o 
   3  19   2      786.80      773.45    100.09 o 
   5  19   2      709.59      686.35     74.41 o 
   7  19   2      161.09      126.06     72.25 o 
  -8  20   2      884.15     1229.15    184.41 o 
  -6  20   2       12.53       -8.53     36.52 o 
  -4  20   2      191.27      250.90     37.94 o 
  -2  20   2     3294.68     3474.34    110.97 o 
   0  20   2     1609.50     1574.48     82.65 o 
   2  20   2     2642.30     2808.34    106.71 o 
   4  20   2     1542.83     1541.33    101.63 o 
   6  20   2      577.88      610.09     74.97 o 
  -7  21   2     2427.83     2472.83    159.70 o 
  -5  21   2      793.88      836.93     67.66 o 
  -3  21   2       47.03       48.12     35.62 o 
  -1  21   2       84.05      141.13     37.95 o 
   1  21   2     7524.72     7293.06    164.10 o 
   3  21   2      263.60      310.82     56.03 o 
   5  21   2       47.61       -1.57     42.34 o 
   7  21   2      590.67      694.54    129.37 o 
  -8  22   2      270.97      215.44     77.82 o 
  -6  22   2        0.72       85.33     48.85 o 
  -4  22   2      513.66      569.31     67.61 o 
  -2  22   2      501.76      604.38     59.32 o 
   0  22   2     1705.29     1626.52     88.26 o 
   2  22   2     2328.91     2018.19    104.77 o 
   4  22   2      844.39      782.48     78.36 o 
   6  22   2      588.25      527.08     76.31 o 
  -7  23   2      637.45      509.37    112.60 o 
  -5  23   2      238.57      242.23     66.27 o 
  -3  23   2       39.72      107.10     38.06 o 
  -1  23   2     1287.41     1256.83     80.74 o 
   1  23   2     1784.20     1880.22     98.22 o 
   3  23   2     1335.23     1361.49    101.78 o 
   5  23   2       71.52       33.75     50.23 o 
  -6  24   2      181.12      304.33     73.38 o 
  -4  24   2      261.11      480.48     68.38 o 
  -2  24   2      856.27      751.84     69.29 o 
   0  24   2     1194.54     1282.96     84.24 o 
   2  24   2      262.93      215.07     49.50 o 
   4  24   2     1057.81     1114.16     97.24 o 
   6  24   2      178.74      284.22     87.79 o 
  -5  25   2      291.18      317.51     82.74 o 
  -3  25   2       49.62       52.89     46.13 o 
  -1  25   2     1239.70     1389.02     87.49 o 
   1  25   2     2192.94     2489.38    188.12 o 
   3  25   2      561.84      677.32     83.60 o 
   5  25   2        3.72       23.02     72.76 o 
  -6  26   2        7.69     -109.10    130.60 o 
  -4  26   2       12.84      -19.74     54.38 o 
  -2  26   2       71.99       38.65     46.03 o 
   0  26   2      208.31      120.76     50.32 o 
   2  26   2        0.73      -48.35     48.35 o 
   4  26   2      140.36      211.08     63.06 o 
  -5  27   2       42.98      124.32     70.55 o 
  -3  27   2      463.50      449.72     73.55 o 
  -1  27   2     1247.52     1281.93    105.67 o 
   1  27   2      957.14      909.16     80.10 o 
   3  27   2     1209.94     1228.51    104.43 o 
  -4  28   2       11.39      -67.35     67.35 o 
  -2  28   2       23.88      113.19     59.10 o 
   0  28   2       40.42       56.23     58.08 o 
   2  28   2       58.94       56.62     64.28 o 
  -1  29   2      924.20     1108.99    107.57 o 
   1  29   2      221.14      204.45     82.02 o 
 -11   1   3      179.09      192.09     75.00 o 
  -9   1   3      455.64      450.05     58.95 o 
  -7   1   3     4220.08     4128.45    124.93 o 
  -5   1   3    16074.91    15933.64    222.24 o 
  -3   1   3    22216.94    21388.33    273.05 o 
  -1   1   3    29407.21    30415.29    410.47 o 
   1   1   3     1172.17     1268.80     45.44 o 
   3   1   3     3445.18     3986.57     89.10 o 
   5   1   3     4947.80     5015.78    200.63 o 
   7   1   3     3595.64     3861.52    195.20 o 
   9   1   3     1312.28     1268.32     94.34 o 
 -12   2   3      232.24       66.97    267.46 o 
 -10   2   3      956.95     1005.12     83.81 o 
  -8   2   3      373.88      419.83     52.98 o 
  -6   2   3      230.65      255.75     28.97 o 
  -4   2   3     2087.25     1970.21     57.29 o 
  -2   2   3     6691.01     6646.23     93.42 o 
   0   2   3     1114.41     1242.79     47.22 o 
   2   2   3      953.69     1076.13     77.65 o 
   4   2   3     4221.45     4371.56    103.62 o 
   6   2   3      133.92      142.88     37.77 o 
   8   2   3      330.48      382.07     56.77 o 
  10   2   3        1.84       40.08     87.67 o 
 -11   3   3     1615.19     1813.41    131.87 o 
  -9   3   3        2.11      -13.93     39.38 o 
  -7   3   3     2810.59     2923.73     82.76 o 
  -5   3   3    13616.93    13979.00    258.84 o 
  -3   3   3    62736.83    65912.06    693.56 o 
  -1   3   3     7088.71     6630.96     92.57 o 
   1   3   3     1094.31     1072.00     66.71 o 
   3   3   3    25583.86    27679.42    396.58 o 
   5   3   3     4628.75     4652.83    117.52 o 
   7   3   3     3111.24     3218.48    149.52 o 
   9   3   3      408.76      434.67     63.00 o 
 -12   4   3      630.56      673.54    108.76 o 
 -10   4   3      316.87      302.31     58.47 o 
  -8   4   3     1052.46      935.22     86.26 o 
  -6   4   3     2129.73     2060.87     68.87 o 
  -4   4   3     5946.70     5538.74    102.44 o 
  -2   4   3    17389.24    16577.54    197.17 o 
   0   4   3     2715.62     2721.57     50.22 o 
   2   4   3     3331.13     3004.42     75.00 o 
   4   4   3      374.83      418.22     41.14 o 
   6   4   3     6053.40     6025.45    152.81 o 
   8   4   3      481.86      457.54     60.19 o 
  10   4   3      370.81      277.52    213.57 o 
 -11   5   3       34.82       10.57     63.50 o 
  -9   5   3      618.48      647.13     67.41 o 
  -7   5   3     3379.41     3372.92     96.83 o 
  -5   5   3    14181.19    14848.42    218.74 o 
  -3   5   3     9099.82     8776.94    121.17 o 
  -1   5   3    16350.60    16307.42    194.13 o 
   1   5   3      141.74      174.82     17.28 o 
   3   5   3       90.17       54.21     24.23 o 
   5   5   3     4488.73     4599.28    119.31 o 
   7   5   3     2634.44     2602.53    198.12 o 
   9   5   3       14.93        7.96     44.14 o 
 -12   6   3      307.63      416.67     90.70 o 
 -10   6   3     1814.86     1884.47    109.83 o 
  -8   6   3     1162.59     1205.98     91.32 o 
  -6   6   3     5461.72     5271.92    119.63 o 
  -4   6   3    26304.02    27312.44    316.01 o 
  -2   6   3     8877.34     8422.08    117.25 o 
   0   6   3     2595.16     2310.26     56.69 o 
   2   6   3       62.80       76.45     27.32 o 
   4   6   3    13060.00    13227.78    230.10 o 
   6   6   3     4152.20     3881.41    165.76 o 
   8   6   3     2915.11     2939.84    154.67 o 
  10   6   3      163.34      263.40     93.28 o 
 -11   7   3      174.39      248.38     78.78 o 
  -9   7   3        3.23      -12.64     41.97 o 
  -7   7   3       11.88       30.84     26.48 o 
  -5   7   3      579.82      532.70     41.09 o 
  -3   7   3      437.01      347.70     27.04 o 
  -1   7   3      536.09      499.89     27.78 o 
   1   7   3     2823.54     2701.43     78.28 o 
   3   7   3     2238.03     2329.34     76.00 o 
   5   7   3      318.84      244.41     41.40 o 
   7   7   3        8.48       44.04     44.63 o 
   9   7   3     2252.29     2169.34    220.34 o 
 -12   8   3      585.95      633.72    111.19 o 
 -10   8   3      150.45      137.80     53.59 o 
  -8   8   3       15.65       -5.74     29.56 o 
  -6   8   3    11523.83    11518.19    193.97 o 
  -4   8   3    23886.05    24508.03    294.05 o 
  -2   8   3    48447.54    50596.37    621.33 o 
   0   8   3    13473.02    13863.98    197.79 o 
   2   8   3       35.48       13.02     14.73 o 
   4   8   3     1315.13     1226.60     66.39 o 
   6   8   3     5112.56     4914.04    182.60 o 
   8   8   3      734.82      561.80     77.10 o 
  10   8   3       28.57       65.68    125.42 o 
 -11   9   3      219.26      141.18     74.89 o 
  -9   9   3     1436.75     1510.54     97.80 o 
  -7   9   3      237.78      335.91     41.11 o 
  -5   9   3      548.72      580.18     33.55 o 
  -3   9   3      651.02      638.34     35.60 o 
  -1   9   3      378.87      430.52     26.55 o 
   1   9   3      276.19      324.13     32.02 o 
   3   9   3     1689.81     1658.74     71.37 o 
   5   9   3      461.80      393.16     48.33 o 
   7   9   3        3.75       64.41     61.82 o 
   9   9   3      173.05       35.62    209.97 o 
 -10  10   3      171.34      170.19     54.98 o 
  -8  10   3       93.24       95.56     33.76 o 
  -6  10   3     6665.56     6887.89    143.30 o 
  -4  10   3    19304.18    18658.91    239.59 o 
  -2  10   3    12924.24    12653.73    178.11 o 
   0  10   3    12306.61    11987.10    204.57 o 
   2  10   3      574.72      515.20     46.99 o 
   4  10   3     6746.18     6583.85    145.84 o 
   6  10   3     2149.71     1917.42    117.10 o 
   8  10   3     1959.51     1642.67    160.19 o 
 -11  11   3     1224.37     1226.38    131.80 o 
  -9  11   3      425.24      491.05     78.23 o 
  -7  11   3      257.93      248.46     40.57 o 
  -5  11   3     1609.77     1469.57     55.50 o 
  -3  11   3     5024.43     4534.68    117.89 o 
  -1  11   3     6195.35     6310.81    102.47 o 
   1  11   3        5.95      -21.18     21.18 o 
   3  11   3     2280.80     2050.55     87.98 o 
   5  11   3      967.72     1015.95     86.90 o 
   7  11   3      725.85      816.65    122.52 o 
   9  11   3       40.56      -55.32     90.19 o 
 -10  12   3      140.87      117.68     69.06 o 
  -8  12   3      612.76      581.68     55.62 o 
  -6  12   3     9033.68     8684.32    170.04 o 
  -4  12   3    12856.51    12643.07    186.10 o 
  -2  12   3    12150.27    12148.47    188.07 o 
   0  12   3      707.21      630.56     44.68 o 
   2  12   3       20.67        5.03     21.24 o 
   4  12   3     4076.78     3863.79    150.92 o 
   6  12   3     2306.97     2268.13    133.86 o 
   8  12   3      944.95      851.82    126.04 o 
 -11  13   3      198.68      251.96    152.09 o 
  -9  13   3      223.41      226.29     58.56 o 
  -7  13   3      447.93      385.04     47.55 o 
  -5  13   3     8026.60     7822.46    136.27 o 
  -3  13   3     1373.75     1400.75     90.59 o 
  -1  13   3     4555.85     4409.68     85.95 o 
   1  13   3       59.37       69.18     26.52 o 
   3  13   3      421.51      439.07     51.42 o 
   5  13   3     5566.16     5159.68    175.83 o 
   7  13   3      848.83      838.72     93.76 o 
   9  13   3      986.23     1136.66    255.68 o 
 -10  14   3      617.72      528.19     97.46 o 
  -8  14   3     1679.16     1557.30     88.01 o 
  -6  14   3      721.54      791.16     60.19 o 
  -4  14   3     1506.02     1491.73     61.96 o 
  -2  14   3     1389.21     1322.77     55.09 o 
   0  14   3     1471.46     1419.49     73.01 o 
   2  14   3       35.51       84.95     28.34 o 
   4  14   3      189.45      188.13     43.67 o 
   6  14   3      652.04      558.89     79.40 o 
   8  14   3      663.08      514.59    115.21 o 
  -9  15   3      147.99      104.15     75.02 o 
  -7  15   3     1497.03     1719.63     88.55 o 
  -5  15   3     3484.08     3079.10    124.32 o 
  -3  15   3    12466.71    12116.87    184.23 o 
  -1  15   3     5010.36     4585.73    111.52 o 
   1  15   3      610.78      633.35     64.65 o 
   3  15   3     2936.78     2857.85    166.07 o 
   5  15   3     1129.29     1016.54     97.53 o 
   7  15   3     1425.23     1408.78    122.71 o 
 -10  16   3       43.12       88.96     76.37 o 
  -8  16   3     1055.68      925.86     73.28 o 
  -6  16   3       91.83       86.55     35.97 o 
  -4  16   3      167.85      176.56     33.02 o 
  -2  16   3        7.44       16.10     26.38 o 
   0  16   3      142.19      176.55     34.08 o 
   2  16   3      446.42      436.95     46.01 o 
   4  16   3      566.37      550.05     63.40 o 
   6  16   3      222.60      185.39     67.67 o 
   8  16   3      452.78      309.07    127.73 o 
  -9  17   3        4.25      -32.67     66.32 o 
  -7  17   3      606.42      627.71     62.33 o 
  -5  17   3     6489.16     6749.67    153.08 o 
  -3  17   3    15032.21    14766.19    218.90 o 
  -1  17   3     5151.51     4940.37    121.20 o 
   1  17   3     1009.82     1013.90     64.27 o 
   3  17   3      438.27      415.73     57.53 o 
   5  17   3      926.57      963.43    103.86 o 
   7  17   3     1108.83     1093.68    115.54 o 
 -10  18   3      337.67      223.79     89.82 o 
  -8  18   3      228.75      304.49     58.68 o 
  -6  18   3      712.34      690.55     72.66 o 
  -4  18   3      491.17      574.86     48.51 o 
  -2  18   3     1055.07     1051.82     67.24 o 
   0  18   3      551.02      533.93     50.73 o 
   2  18   3      354.99      395.64     48.99 o 
   4  18   3       62.33       23.23     46.26 o 
   6  18   3       61.55       99.71     64.29 o 
   8  18   3      188.58      145.91    106.28 o 
  -9  19   3       19.20       10.01     53.75 o 
  -7  19   3     1966.95     1963.07    101.76 o 
  -5  19   3     3293.63     3269.02    115.90 o 
  -3  19   3     2447.20     2665.36    128.09 o 
  -1  19   3     3235.94     2991.39    106.67 o 
   1  19   3       29.48        0.92     30.22 o 
   3  19   3       10.00       61.27     40.32 o 
   5  19   3     2043.34     2115.40    122.60 o 
   7  19   3     1539.70     1276.28    126.40 o 
  -8  20   3       36.18      -23.51     50.83 o 
  -6  20   3        2.24      -47.08     47.08 o 
  -4  20   3     1129.77     1293.72     87.50 o 
  -2  20   3     1110.16     1061.39     70.07 o 
   0  20   3       23.50      -26.10     30.85 o 
   2  20   3      129.93       43.24     42.10 o 
   4  20   3      504.14      497.19    100.35 o 
   6  20   3      466.00      608.84     96.84 o 
  -7  21   3      817.08      770.75     81.07 o 
  -5  21   3     2000.36     1976.93    138.83 o 
  -3  21   3     5778.23     5854.07    223.59 o 
  -1  21   3     1476.42     1538.52     85.75 o 
   1  21   3       32.76      -17.90     33.72 o 
   3  21   3       67.17       50.11     55.63 o 
   5  21   3      900.19     1028.10    199.21 o 
  -8  22   3      142.04       24.36     84.66 o 
  -6  22   3      811.34      827.23     81.30 o 
  -4  22   3     1175.97     1229.86     80.49 o 
  -2  22   3     3787.29     3397.26    121.69 o 
   0  22   3      136.62      144.92     57.75 o 
   2  22   3     1246.05     1183.13     97.39 o 
   4  22   3     1305.70     1300.20    103.05 o 
   6  22   3      908.09      940.94    115.90 o 
  -7  23   3      310.87      303.11     93.58 o 
  -5  23   3     1491.89     1527.24    107.60 o 
  -3  23   3      199.29      217.33     47.32 o 
  -1  23   3      522.63      531.34     59.88 o 
   1  23   3      152.83      135.23     43.08 o 
   3  23   3      198.92       92.39     62.99 o 
   5  23   3      211.86      125.30     59.97 o 
  -6  24   3      386.26      521.87     91.98 o 
  -4  24   3     4219.60     4597.03    223.67 o 
  -2  24   3     2674.13     2671.50    129.29 o 
   0  24   3      565.59      600.34     65.54 o 
   2  24   3       42.55      -16.13     40.91 o 
   4  24   3      368.06      453.42     73.42 o 
  -5  25   3       10.41       50.20     67.98 o 
  -3  25   3      255.62      266.25     51.50 o 
  -1  25   3        5.66       82.10     41.98 o 
   1  25   3      256.51      313.94     62.05 o 
   3  25   3       46.24      -45.59     45.59 o 
  -4  26   3     1691.15     2008.55    148.62 o 
  -2  26   3     1925.57     2410.48    118.23 o 
   0  26   3      752.48      718.58     73.42 o 
   2  26   3        0.27       80.28     51.59 o 
   4  26   3      644.39      794.91     91.32 o 
  -5  27   3      194.71      161.40     78.55 o 
  -3  27   3      119.73       30.04     50.38 o 
  -1  27   3       12.26       22.64     44.36 o 
   1  27   3       39.82       29.90     53.99 o 
   3  27   3        4.74       45.64     58.71 o 
  -2  28   3      477.13      705.29     86.01 o 
   0  28   3      438.31      384.18     74.34 o 
 -12   0   4     1288.44     1476.67    159.65 o 
 -10   0   4     1450.87     1400.36    137.51 o 
  -8   0   4     1764.44     1536.04    126.06 o 
  -6   0   4    13662.24    14104.94    516.88 o 
  -4   0   4     1697.42     1683.11    119.05 o 
  -2   0   4     7736.37     7851.00    201.35 o 
   0   0   4    20029.42    19654.96    515.64 o 
   2   0   4    63030.67    64553.23   1184.42 o 
   4   0   4    10541.24    10177.54    398.74 o 
   6   0   4     1645.50     1455.20    125.51 o 
   8   0   4      367.66      342.57     85.86 o 
 -11   1   4        6.56       42.51     48.82 o 
  -9   1   4     4658.88     4249.05    136.28 o 
  -7   1   4      497.34      615.90     68.50 o 
  -5   1   4     1248.54     1349.01     91.43 o 
  -3   1   4        0.67      -17.42     17.42 o 
  -1   1   4     3965.74     3920.16     88.97 o 
   1   1   4     1753.67     1852.63     73.89 o 
   3   1   4      457.45      547.22     39.33 o 
   5   1   4     1733.50     1780.12     89.03 o 
   7   1   4        8.47      -17.64     37.24 o 
   9   1   4      228.22      270.54     59.48 o 
 -12   2   4       49.88       35.64     59.15 o 
 -10   2   4     1541.83     1632.20    105.30 o 
  -8   2   4    16929.05    16178.27    299.97 o 
  -6   2   4     7235.98     6852.79    141.24 o 
  -4   2   4     1834.36     1679.33     75.53 o 
  -2   2   4     2723.70     2667.62     69.96 o 
   0   2   4    14014.36    14005.66    190.85 o 
   2   2   4    15596.65    14733.89    200.31 o 
   4   2   4     7271.61     6864.86    152.99 o 
   6   2   4      434.15      315.15     49.68 o 
   8   2   4       17.27       32.31     41.81 o 
 -11   3   4      901.44      759.95     83.60 o 
  -9   3   4      357.29      422.67     60.71 o 
  -7   3   4     8314.50     7596.95    173.95 o 
  -5   3   4     3959.36     3851.14     86.90 o 
  -3   3   4     2508.50     2711.00     57.40 o 
  -1   3   4     2537.35     2578.87     67.94 o 
   1   3   4     6338.14     6130.79    101.54 o 
   3   3   4     9238.65     9328.63    193.50 o 
   5   3   4       39.58        6.43     33.11 o 
   7   3   4      192.75      189.13     46.93 o 
   9   3   4       49.75       48.12     53.52 o 
 -12   4   4       57.78      -24.07     64.15 o 
 -10   4   4     3308.04     3148.14    137.36 o 
  -8   4   4     1505.09     1243.40     83.34 o 
  -6   4   4     9528.06     9039.86    158.15 o 
  -4   4   4       73.99       53.51     24.26 o 
  -2   4   4     1949.45     1959.56     48.38 o 
   0   4   4     9425.57     9075.23    140.13 o 
   2   4   4     5008.49     4653.41    105.23 o 
   4   4   4     5115.74     4752.08    143.50 o 
   6   4   4      377.18      365.40     51.51 o 
   8   4   4      671.10      543.92     81.63 o 
 -11   5   4       33.28       93.23     54.32 o 
  -9   5   4     1562.69     1418.28    112.80 o 
  -7   5   4     9528.57     9091.91    165.55 o 
  -5   5   4     3966.89     3802.00     90.19 o 
  -3   5   4     4409.52     4964.09     85.62 o 
  -1   5   4     1394.01     1178.89     39.58 o 
   1   5   4    12126.99    12006.23    170.64 o 
   3   5   4     8831.13     9228.21    173.74 o 
   5   5   4     3803.35     3914.17    140.96 o 
   7   5   4        0.93      -28.23     35.93 o 
   9   5   4      188.94      282.41     68.57 o 
 -12   6   4      462.81      464.02     96.01 o 
 -10   6   4     1374.83     1305.55    108.63 o 
  -8   6   4     1410.56     1349.33    106.50 o 
  -6   6   4       37.77       26.69     24.04 o 
  -4   6   4      914.78      965.75     49.09 o 
  -2   6   4      153.36      195.46     20.89 o 
   0   6   4     6274.22     5880.84     99.14 o 
   2   6   4      712.89      657.46     48.10 o 
   4   6   4      806.94      696.56     64.74 o 
   6   6   4     1365.98     1252.46     98.09 o 
   8   6   4      185.96      162.04     68.06 o 
 -11   7   4      910.67      738.16    132.27 o 
  -9   7   4     5970.76     5664.24    198.82 o 
  -7   7   4     1885.61     1796.87     76.11 o 
  -5   7   4    10079.44     9789.51    197.14 o 
  -3   7   4     1627.29     1821.09     58.54 o 
  -1   7   4     4488.72     4128.56     74.50 o 
   1   7   4    17281.89    17273.05    214.27 o 
   3   7   4     9827.15     9141.59    279.89 o 
   5   7   4     1280.42     1202.05     86.01 o 
   7   7   4      621.56      591.47     76.78 o 
   9   7   4       58.96      119.45     62.83 o 
 -12   8   4      221.28      287.45     90.98 o 
 -10   8   4      175.19      101.91     50.46 o 
  -8   8   4      880.52      732.49     68.01 o 
  -6   8   4      374.70      274.07     36.26 o 
  -4   8   4       76.23       66.55     21.06 o 
  -2   8   4     2720.62     2822.38    101.43 o 
   0   8   4      972.30     1008.38     48.82 o 
   2   8   4      357.72      287.56     25.37 o 
   4   8   4      170.23      186.84     45.57 o 
   6   8   4       83.01       51.60     56.68 o 
   8   8   4        7.46      -37.25     53.42 o 
 -11   9   4     1331.45     1171.36    104.00 o 
  -9   9   4     2312.46     2285.58    119.91 o 
  -7   9   4     9304.68     9042.09    228.38 o 
  -5   9   4      187.57      185.76     33.22 o 
  -3   9   4        2.82       -7.17     17.89 o 
  -1   9   4    14166.13    14097.81    183.79 o 
   1   9   4    11889.94    11048.44    176.17 o 
   3   9   4     9404.59     9201.08    218.98 o 
   5   9   4     6828.93     6225.44    183.35 o 
   7   9   4        5.16       -8.77     52.98 o 
   9   9   4       48.99      146.79     91.70 o 
 -10  10   4      313.57      196.94     59.96 o 
  -8  10   4     1679.64     1697.28    100.43 o 
  -6  10   4      477.71      449.36     45.53 o 
  -4  10   4      260.71      276.27     29.42 o 
  -2  10   4      930.34     1007.69     43.22 o 
   0  10   4       55.24       27.50     21.81 o 
   2  10   4      134.87      131.98     25.90 o 
   4  10   4       79.82      115.06     43.22 o 
   6  10   4      328.35      272.80     79.15 o 
   8  10   4      144.88      203.27    124.85 o 
 -11  11   4      645.62      678.88    103.65 o 
  -9  11   4     6174.54     5603.41    216.61 o 
  -7  11   4     4019.28     3555.87    108.46 o 
  -5  11   4     3929.93     3752.85    100.46 o 
  -3  11   4      341.08      342.54     32.74 o 
  -1  11   4     7202.14     6759.15    130.36 o 
   1  11   4     7853.72     7391.37    139.03 o 
   3  11   4     4954.97     4240.31    181.98 o 
   5  11   4      911.92      833.51     82.78 o 
   7  11   4      793.59      659.48    108.87 o 
   9  11   4       88.41      184.89    111.78 o 
 -10  12   4      243.93      339.57     75.55 o 
  -8  12   4      711.32      810.36     65.25 o 
  -6  12   4     1017.81     1046.62     65.50 o 
  -4  12   4     1767.96     1586.15     61.13 o 
  -2  12   4      244.62      291.56     28.87 o 
   0  12   4     2696.30     2320.50     79.69 o 
   2  12   4     2190.74     2122.09     94.14 o 
   4  12   4     1618.24     1489.19    110.06 o 
   6  12   4      202.03      193.65     73.54 o 
   8  12   4       87.80      165.14    107.27 o 
 -11  13   4      681.28      752.87    115.92 o 
  -9  13   4     1701.15     1745.66    149.88 o 
  -7  13   4     1865.31     1949.69     91.74 o 
  -5  13   4     3105.82     3177.88     99.85 o 
  -3  13   4      991.64     1059.07     51.77 o 
  -1  13   4     1742.82     1694.39     72.35 o 
   1  13   4     6252.03     5779.92    145.65 o 
   3  13   4     4783.38     4453.81    132.53 o 
   5  13   4     1798.39     1780.23    120.54 o 
   7  13   4       33.74      -66.73     66.73 o 
 -10  14   4      401.74      367.34     71.77 o 
  -8  14   4     3401.00     3224.31    120.30 o 
  -6  14   4     2612.86     2683.97    101.91 o 
  -4  14   4     4667.95     4450.37     99.64 o 
  -2  14   4      209.79      221.64     36.51 o 
   0  14   4     4600.13     4196.09    106.41 o 
   2  14   4     5703.42     5233.96    175.19 o 
   4  14   4     1679.80     1528.89    108.81 o 
   6  14   4     1294.03     1035.94    114.52 o 
   8  14   4      524.19      585.06    122.86 o 
  -9  15   4      254.94      175.14     64.97 o 
  -7  15   4     2295.96     2218.10    105.36 o 
  -5  15   4      114.08      112.51     34.91 o 
  -3  15   4      548.41      543.82     49.75 o 
  -1  15   4       69.49       94.60     32.16 o 
   1  15   4     1845.33     1728.84     76.96 o 
   3  15   4     1476.80     1436.31     90.08 o 
   5  15   4     1003.82      907.46     94.71 o 
   7  15   4       46.86      123.91     83.04 o 
 -10  16   4     1991.94     2105.66    160.65 o 
  -8  16   4     3040.09     3011.76    130.02 o 
  -6  16   4     6723.20     6223.41    172.42 o 
  -4  16   4       16.57       89.91     31.97 o 
  -2  16   4     5935.14     5856.52    134.58 o 
   0  16   4     6498.05     6269.23    140.86 o 
   2  16   4     6719.10     6440.52    167.81 o 
   4  16   4     4466.52     3735.71    142.87 o 
   6  16   4       90.78       18.11     56.18 o 
  -9  17   4       15.98      -15.82     52.41 o 
  -7  17   4      481.04      466.74     57.40 o 
  -5  17   4       67.12       82.81     39.27 o 
  -3  17   4     2208.08     2319.33     93.95 o 
  -1  17   4       62.87       45.35     31.88 o 
   1  17   4        0.14       60.55     33.90 o 
   3  17   4      504.83      410.16     58.76 o 
   5  17   4      169.69       42.78     57.70 o 
   7  17   4      825.20      669.43    131.72 o 
  -8  18   4     3597.77     3660.67    166.08 o 
  -6  18   4     2530.71     2357.16    120.82 o 
  -4  18   4      109.02      121.20     40.44 o 
  -2  18   4       59.18       63.36     32.40 o 
   0  18   4    10068.15    10091.95    194.73 o 
   2  18   4     4221.69     4380.58    172.01 o 
   4  18   4     1550.20     1503.62    102.86 o 
   6  18   4      188.40      153.37    117.70 o 
  -9  19   4       38.07      -57.80     57.80 o 
  -7  19   4       84.62       54.81     47.10 o 
  -5  19   4     2716.56     2594.13    124.38 o 
  -3  19   4       52.44       54.75     32.30 o 
  -1  19   4      132.27       94.97     34.62 o 
   1  19   4      647.29      666.81     69.69 o 
   3  19   4     1125.13     1131.97     89.62 o 
   5  19   4      241.17      112.31     67.50 o 
  -8  20   4      646.62      732.71    117.17 o 
  -6  20   4     1409.31     1310.07     95.85 o 
  -4  20   4      778.80      815.84     77.12 o 
  -2  20   4      818.87      856.42     65.97 o 
   0  20   4       91.09       64.58     38.27 o 
   2  20   4     6886.30     6679.80    185.07 o 
   4  20   4     1552.04     1495.62    105.62 o 
   6  20   4      724.84      643.63    104.31 o 
  -7  21   4     2389.38     2465.49    132.71 o 
  -5  21   4      851.33      915.68    103.98 o 
  -3  21   4       27.05       30.03     34.43 o 
  -1  21   4      453.23      480.07     56.55 o 
   1  21   4     1630.52     1684.80    167.83 o 
   3  21   4      261.36      323.11     67.98 o 
   5  21   4       40.50       44.62     64.62 o 
  -8  22   4     1088.63      998.40    101.29 o 
  -6  22   4       66.62       66.74     59.20 o 
  -4  22   4       27.10       45.71     47.96 o 
  -2  22   4       28.06       41.83     38.34 o 
   0  22   4     1191.93     1255.75     87.61 o 
   2  22   4      148.66      157.78     53.05 o 
   4  22   4      808.42      738.48     85.06 o 
  -7  23   4     2117.48     2413.30    141.51 o 
  -5  23   4      826.69      916.93     89.95 o 
  -3  23   4        3.84       30.21     40.35 o 
  -1  23   4      187.63      198.30     48.20 o 
   1  23   4      911.02      981.51     88.26 o 
   3  23   4     1951.41     1815.37    119.67 o 
   5  23   4       30.76       53.28     61.81 o 
  -6  24   4       68.12      142.63     60.09 o 
  -4  24   4       91.75      167.92     55.24 o 
  -2  24   4       21.99      -35.27     35.27 o 
   0  24   4      330.58      483.41     69.37 o 
   2  24   4       58.61      113.35     53.56 o 
   4  24   4       24.03      -50.77     50.77 o 
  -5  25   4      306.05      118.28     62.74 o 
  -3  25   4       66.19      115.61     53.33 o 
  -1  25   4     1270.01     1452.87     95.59 o 
   1  25   4     1800.64     1828.13    122.51 o 
   3  25   4      990.80     1113.12    102.43 o 
  -4  26   4       68.88      178.53     73.17 o 
  -2  26   4      394.67      529.66     64.37 o 
   0  26   4        4.51      -41.18     49.28 o 
   2  26   4        1.13       15.16     51.67 o 
  -3  27   4       11.11      -38.29     53.52 o 
  -1  27   4       75.31       17.91     49.38 o 
   1  27   4     1075.46     1233.15    143.62 o 
 -11   1   5     1707.42     1779.53    115.83 o 
  -9   1   5     1333.70     1256.84     88.80 o 
  -7   1   5       21.54      -18.64     30.29 o 
  -5   1   5     7504.88     7162.33    158.00 o 
  -3   1   5    14130.02    13063.46    223.38 o 
  -1   1   5    28408.64    29314.23    416.94 o 
   1   1   5     2910.14     2820.48    120.01 o 
   3   1   5      129.00      175.45     35.43 o 
   5   1   5     2506.01     2652.73    115.89 o 
   7   1   5     2129.70     2078.11    120.88 o 
   9   1   5      571.15      576.57     93.78 o 
 -12   2   5       73.05       54.30     62.16 o 
 -10   2   5      522.78      501.59     70.16 o 
  -8   2   5      764.93      639.89     76.19 o 
  -6   2   5      942.38      891.01     49.29 o 
  -4   2   5     1396.99     1219.90     57.35 o 
  -2   2   5      482.27      387.35     31.33 o 
   0   2   5     2337.38     2414.15     63.17 o 
   2   2   5      546.12      581.21     32.97 o 
   4   2   5     2368.28     2216.50     94.66 o 
   6   2   5       18.41       14.10     36.91 o 
   8   2   5      107.94       94.46     76.31 o 
 -11   3   5      754.72      538.92     77.97 o 
  -9   3   5       36.55        4.64     39.60 o 
  -7   3   5     5050.65     4882.41    149.45 o 
  -5   3   5     4864.98     4714.28     86.10 o 
  -3   3   5    25259.64    25632.30    335.49 o 
  -1   3   5     6059.35     5723.56    129.41 o 
   1   3   5     4430.48     4505.46    128.95 o 
   3   3   5     1047.81     1011.83     66.13 o 
   5   3   5      102.81       44.40     34.91 o 
   7   3   5      944.69     1032.29     99.44 o 
   9   3   5      573.80      674.33     99.12 o 
 -12   4   5      414.52      343.69     75.10 o 
 -10   4   5      410.15      330.09     63.32 o 
  -8   4   5        3.12       32.20     35.90 o 
  -6   4   5      497.49      529.74     42.89 o 
  -4   4   5     4557.84     4279.47     82.75 o 
  -2   4   5    15684.87    16059.10    226.69 o 
   0   4   5     4590.29     4606.78     90.93 o 
   2   4   5      195.27      167.86     30.68 o 
   4   4   5      317.74      227.40     48.43 o 
   6   4   5     1300.38     1219.38    101.02 o 
   8   4   5      253.86      277.36     71.22 o 
 -11   5   5      287.50      261.06     64.19 o 
  -9   5   5      695.81      669.69     72.30 o 
  -7   5   5       23.92      -13.38     31.59 o 
  -5   5   5    10899.17    10246.26    173.60 o 
  -3   5   5     6775.73     6383.28    107.15 o 
  -1   5   5     8138.43     8184.61    135.19 o 
   1   5   5     1036.40     1081.50     44.92 o 
   3   5   5      709.67      739.67     58.71 o 
   5   5   5     4230.66     3802.26    244.91 o 
   7   5   5      395.11      443.43     71.84 o 
 -12   6   5      572.53      515.40     90.58 o 
 -10   6   5     1023.58     1034.37    108.13 o 
  -8   6   5      115.92       84.30     41.95 o 
  -6   6   5     5769.38     5392.42    120.12 o 
  -4   6   5    11213.81    11072.09    159.66 o 
  -2   6   5    21286.52    21234.03    262.15 o 
   0   6   5     8410.38     7910.95    130.99 o 
   2   6   5     1048.89     1082.14     58.61 o 
   4   6   5     1733.23     1725.54    172.27 o 
   6   6   5      818.59      675.77    130.15 o 
   8   6   5     1725.99     1551.89    142.50 o 
 -11   7   5       21.97       58.18     76.87 o 
  -9   7   5        9.29       53.96     43.63 o 
  -7   7   5       18.43      -22.51     25.46 o 
  -5   7   5     1538.11     1486.39     95.54 o 
  -3   7   5     5306.24     5250.45     96.82 o 
  -1   7   5     5444.27     5507.24    124.57 o 
   1   7   5     4360.58     4556.33    117.79 o 
   3   7   5       12.62        4.65     30.43 o 
   5   7   5      226.60      214.98     69.13 o 
   7   7   5       31.28       41.63     66.51 o 
 -10   8   5     1656.37     1651.92    117.92 o 
  -8   8   5     1472.04     1311.98    107.33 o 
  -6   8   5      854.66      829.17     56.38 o 
  -4   8   5    13151.07    13022.23    184.54 o 
  -2   8   5    18465.09    17993.89    231.63 o 
   0   8   5     6361.61     6186.16    121.49 o 
   2   8   5     1551.29     1865.02    177.30 o 
   4   8   5     2045.96     2009.80    110.78 o 
   6   8   5     3822.34     3515.34    209.21 o 
   8   8   5      378.07      456.60     82.15 o 
 -11   9   5       57.70       33.66     79.31 o 
  -9   9   5      555.17      577.73     72.01 o 
  -7   9   5       47.48       25.90     28.80 o 
  -5   9   5      103.18       80.10     40.35 o 
  -3   9   5        0.97       26.80     20.58 o 
  -1   9   5     2244.07     2277.54    161.07 o 
   1   9   5        6.35       12.52     21.79 o 
   3   9   5       60.36       82.16     38.65 o 
   5   9   5      120.41       65.48     61.02 o 
   7   9   5       97.15       86.68     73.61 o 
 -10  10   5     1094.97     1167.21    128.63 o 
  -8  10   5        4.18       34.82     40.57 o 
  -6  10   5     2003.36     2201.14    111.04 o 
  -4  10   5    16499.42    16392.35    225.30 o 
  -2  10   5    10894.15    10466.38    155.78 o 
   0  10   5    16106.69    16009.34    242.18 o 
   2  10   5        9.65       -4.68     35.41 o 
   4  10   5      234.19      307.78     60.42 o 
   6  10   5      936.01      916.52    120.28 o 
   8  10   5     1074.22     1123.74    116.35 o 
 -11  11   5      847.39      811.34     95.13 o 
  -9  11   5      428.60      468.02     67.96 o 
  -7  11   5      271.48      324.38     44.78 o 
  -5  11   5        8.22       37.78     27.19 o 
  -3  11   5     7844.93     7425.80    127.88 o 
  -1  11   5      470.28      401.44     41.18 o 
   1  11   5     2027.99     2100.32     96.26 o 
   3  11   5      172.81      144.20     46.99 o 
   5  11   5      841.67      964.90    126.43 o 
   7  11   5       77.73      129.35     80.90 o 
 -10  12   5      117.91      133.62     60.68 o 
  -8  12   5      940.04      687.28     74.87 o 
  -6  12   5     3298.28     3187.26    125.19 o 
  -4  12   5     8218.69     8341.82    143.41 o 
  -2  12   5     4437.90     4238.81    106.17 o 
   0  12   5      518.51      433.32     43.31 o 
   2  12   5     2298.56     2248.95    104.64 o 
   4  12   5      175.45      164.75     51.59 o 
   6  12   5      560.68      612.07    108.44 o 
   8  12   5       48.94      220.39     95.61 o 
 -11  13   5      242.44      268.16     74.98 o 
  -9  13   5     1246.33     1264.50     98.88 o 
  -7  13   5      663.87      618.32     59.10 o 
  -5  13   5     7753.02     7461.67    157.47 o 
  -3  13   5     2701.50     2598.80     92.11 o 
  -1  13   5     9839.19     9484.93    174.68 o 
   1  13   5      677.01      671.88     62.45 o 
   3  13   5      295.06      269.62    112.39 o 
   5  13   5     2596.23     2572.41    144.57 o 
   7  13   5      903.64      877.46    198.24 o 
 -10  14   5      314.61      334.09     68.89 o 
  -8  14   5       11.82       11.31     34.06 o 
  -6  14   5     1954.50     2200.30     95.49 o 
  -4  14   5      878.80      973.14     79.85 o 
  -2  14   5     6361.37     6380.87    139.83 o 
   0  14   5     4162.23     3876.25    121.12 o 
   2  14   5       64.56       24.22     37.40 o 
   4  14   5       65.70       58.44     48.62 o 
   6  14   5        4.47      100.12    130.71 o 
  -9  15   5      203.81      104.89     54.82 o 
  -7  15   5      263.83      233.66     46.55 o 
  -5  15   5      973.76      971.13     77.30 o 
  -3  15   5     9414.39     9702.47    186.45 o 
  -1  15   5     3060.99     2745.33     99.01 o 
   1  15   5     1376.54     1285.75     85.11 o 
   3  15   5       63.25       95.29     46.59 o 
   5  15   5      801.71      834.41     96.75 o 
   7  15   5      194.69      232.55     95.34 o 
 -10  16   5      180.46      153.40     68.18 o 
  -8  16   5      939.63      829.98     72.46 o 
  -6  16   5      193.55      169.65     47.04 o 
  -4  16   5      657.12      813.35     87.09 o 
  -2  16   5     1712.14     1677.83     83.21 o 
   0  16   5      415.82      418.67     47.89 o 
   2  16   5      957.30      903.89     78.85 o 
   4  16   5      122.47       57.93     56.87 o 
   6  16   5        5.11      -28.60     76.06 o 
  -9  17   5      317.78      316.63     70.81 o 
  -7  17   5      252.13      275.22     55.42 o 
  -5  17   5     2013.43     2169.86    113.68 o 
  -3  17   5     2914.66     3052.48    118.80 o 
  -1  17   5     1943.53     2044.91     92.28 o 
   1  17   5     1449.06     1385.19     92.81 o 
   3  17   5        0.53       -7.81     38.82 o 
   5  17   5       13.90       13.08     67.49 o 
  -8  18   5      633.19      625.55     76.78 o 
  -6  18   5      549.04      544.72     69.79 o 
  -4  18   5        3.31        4.89     40.34 o 
  -2  18   5     1429.76     1291.34     75.97 o 
   0  18   5      261.55      266.71     52.30 o 
   2  18   5      121.81      172.46     48.85 o 
   4  18   5      424.71      453.35     83.35 o 
   6  18   5        3.41      -78.71     78.71 o 
  -9  19   5      131.99      117.54     79.18 o 
  -7  19   5      581.89      533.56     70.06 o 
  -5  19   5     2472.08     2479.58    126.89 o 
  -3  19   5     4143.17     4466.77    156.59 o 
  -1  19   5     8341.65     8299.67    180.59 o 
   1  19   5      340.15      341.09     60.03 o 
   3  19   5      105.64       53.22     47.80 o 
   5  19   5      462.48      539.53     93.38 o 
  -8  20   5      404.73      484.72     76.15 o 
  -6  20   5        2.36       23.02     81.77 o 
  -4  20   5      333.22      396.46     78.29 o 
  -2  20   5      203.20      274.17     46.25 o 
   0  20   5      126.91       67.10     45.99 o 
   2  20   5      153.07      138.82     50.28 o 
   4  20   5      182.74      156.37     73.57 o 
  -7  21   5      218.92      338.86     68.95 o 
  -5  21   5     1062.90      915.45     93.73 o 
  -3  21   5     4134.99     4062.42    135.17 o 
  -1  21   5     1621.18     1549.11    102.96 o 
   1  21   5      616.61      450.77     66.82 o 
   3  21   5       84.78       59.65     52.95 o 
   5  21   5      270.49      213.24     89.74 o 
  -6  22   5      375.93      421.42     73.00 o 
  -4  22   5      599.31      586.77     74.06 o 
  -2  22   5     2235.61     2064.68    114.82 o 
   0  22   5     1190.82     1038.23     88.85 o 
   2  22   5      657.12      808.25     99.24 o 
   4  22   5       50.80       49.43     57.31 o 
  -7  23   5      651.15      694.24     90.60 o 
  -5  23   5     1440.71     1583.81    114.32 o 
  -3  23   5      673.20      764.92     79.60 o 
  -1  23   5     1183.64     1448.65    117.55 o 
   1  23   5      531.15      568.23     76.06 o 
   3  23   5      283.35      338.06     70.49 o 
  -6  24   5        5.98       18.04     57.93 o 
  -4  24   5     1860.14     1972.25    126.73 o 
  -2  24   5     1430.97     1491.08    106.13 o 
   0  24   5      456.31      500.83     97.68 o 
   2  24   5      117.21       53.23     56.75 o 
  -5  25   5      122.75      127.54     66.14 o 
  -3  25   5      207.35      205.37     63.07 o 
  -1  25   5       12.26      -16.86     69.09 o 
   1  25   5      146.57      141.98     66.60 o 
  -4  26   5      426.29      338.55     88.09 o 
  -2  26   5     1900.67     2215.25    120.54 o 
   0  26   5      787.58      805.28     94.31 o 
 -12   0   6      723.17      860.70    141.33 o 
 -10   0   6     1157.44      976.69    125.42 o 
  -8   0   6     9655.52     8753.69    291.11 o 
  -6   0   6    27129.87    25661.76    589.88 o 
  -4   0   6     6043.65     5731.71    196.48 o 
  -2   0   6       91.35      139.91     41.36 o 
   0   0   6    10822.83    10861.31    269.21 o 
   2   0   6     8725.52     8179.81    246.46 o 
   4   0   6     1595.62     1260.78    168.14 o 
   6   0   6       93.41      144.96    139.11 o 
   8   0   6      134.22      155.91    124.68 o 
 -11   1   6       15.05      -23.06     50.12 o 
  -9   1   6      510.43      429.24     65.60 o 
  -7   1   6     2325.64     2182.91    105.14 o 
  -5   1   6      345.46      268.49     42.69 o 
  -3   1   6      224.45      298.28     67.36 o 
  -1   1   6     2486.03     2598.35     78.85 o 
   1   1   6      157.43      233.30     28.84 o 
   3   1   6     2428.59     2177.46     94.62 o 
   5   1   6        1.68       37.77     40.39 o 
   7   1   6      643.73      549.84    129.82 o 
 -12   2   6      278.10      162.43     71.04 o 
 -10   2   6     2354.13     2228.18    126.36 o 
  -8   2   6     4614.24     4360.76    140.51 o 
  -6   2   6     7200.94     6565.57    161.29 o 
  -4   2   6     8813.23     8618.57    182.34 o 
  -2   2   6      497.85      486.75     37.90 o 
   0   2   6     1658.54     1573.31     64.03 o 
   2   2   6     6710.27     6424.72    213.04 o 
   4   2   6     8640.28     8051.39    186.35 o 
   6   2   6     1031.12      970.17     97.89 o 
   8   2   6       39.03      -22.22     68.55 o 
 -11   3   6      476.73      424.55     74.28 o 
  -9   3   6       17.18        0.24     51.99 o 
  -7   3   6     7713.34     7149.29    176.34 o 
  -5   3   6     1702.77     1543.94     61.77 o 
  -3   3   6      168.56      197.33     33.29 o 
  -1   3   6      103.63       69.17     23.26 o 
   1   3   6     2119.56     2165.55     66.74 o 
   3   3   6     3004.89     3063.97    124.44 o 
   5   3   6      786.07      855.75     87.05 o 
   7   3   6       44.12       44.39     53.48 o 
 -12   4   6      589.51      499.49     95.68 o 
 -10   4   6      415.48      329.29     62.37 o 
  -8   4   6     3408.12     3192.82    132.01 o 
  -6   4   6     5012.55     4951.61    155.68 o 
  -4   4   6     1462.21     1304.45     57.99 o 
  -2   4   6     1375.12     1513.87     61.59 o 
   0   4   6      605.46      536.00     39.35 o 
   2   4   6     3874.71     3718.93    104.54 o 
   4   4   6     2042.99     1852.62    141.19 o 
   6   4   6     2294.94     1789.61    127.66 o 
   8   4   6      193.32      145.47     80.58 o 
 -11   5   6       11.81       43.82     56.61 o 
  -9   5   6     2364.88     2067.46    116.55 o 
  -7   5   6     5447.26     4634.06    138.99 o 
  -5   5   6    12444.99    11873.04    200.40 o 
  -3   5   6      814.63      886.77     50.93 o 
  -1   5   6     1814.39     1866.73     63.81 o 
   1   5   6     5713.99     5568.72    128.85 o 
   3   5   6     4815.64     4608.62    192.58 o 
   5   5   6     2462.63     2355.73    169.29 o 
   7   5   6        6.69       52.50     54.42 o 
 -10   6   6      756.06      772.26     82.10 o 
  -8   6   6     1713.51     1802.89    106.13 o 
  -6   6   6       97.32      120.11     41.47 o 
  -4   6   6      509.15      535.71     42.50 o 
  -2   6   6      287.83      302.82     33.34 o 
   0   6   6     2111.76     1916.57     63.49 o 
   2   6   6     1172.11     1137.08     80.79 o 
   4   6   6      144.86       71.91     59.94 o 
   6   6   6      384.83      416.12     72.08 o 
 -11   7   6       69.75      100.53     66.46 o 
  -9   7   6     4438.86     4089.42    154.51 o 
  -7   7   6     3327.09     3482.02    129.43 o 
  -5   7   6     8614.22     8405.25    160.91 o 
  -3   7   6     1779.60     1758.33     61.49 o 
  -1   7   6      260.58      227.83     30.51 o 
   1   7   6     4851.45     4675.38    154.78 o 
   3   7   6     4241.70     4356.96    168.05 o 
   5   7   6      745.22      823.71    232.79 o 
   7   7   6      832.32      710.34     95.08 o 
 -10   8   6      178.49      127.91     62.70 o 
  -8   8   6      198.48      144.41     48.42 o 
  -6   8   6       32.20       53.22     29.19 o 
  -4   8   6      535.46      609.53     41.06 o 
  -2   8   6        0.73       -7.31     25.14 o 
   0   8   6      131.94      147.18     34.92 o 
   2   8   6        1.51       -5.28     49.39 o 
   4   8   6      277.53      301.54     79.83 o 
   6   8   6       77.87      170.63     95.32 o 
 -11   9   6     1221.47     1127.91    108.48 o 
  -9   9   6     2363.66     2408.98    128.18 o 
  -7   9   6    13056.00    11881.87    250.61 o 
  -5   9   6     2143.41     2117.29     84.25 o 
  -3   9   6     1134.71     1158.10     52.99 o 
  -1   9   6      304.44      276.47     36.41 o 
   1   9   6     3469.82     3360.99    213.88 o 
   3   9   6     1930.57     2040.31    180.06 o 
   5   9   6     1792.22     1572.90    148.91 o 
   7   9   6        6.01      -49.46     49.46 o 
 -10  10   6        4.05      -51.22     51.22 o 
  -8  10   6       38.85       40.75     52.02 o 
  -6  10   6       63.00       13.38     30.97 o 
  -4  10   6       12.19       19.19     24.80 o 
  -2  10   6      320.39      387.08     42.33 o 
   0  10   6        7.51      -17.01     26.19 o 
   2  10   6      249.80      277.55     54.79 o 
   4  10   6      252.50      241.67     77.11 o 
   6  10   6       84.46      121.23     84.44 o 
 -11  11   6      328.98      321.67     70.42 o 
  -9  11   6     2930.65     2906.98    208.68 o 
  -7  11   6     2707.66     2947.25    109.47 o 
  -5  11   6     2838.14     2862.99    138.41 o 
  -3  11   6     2755.96     2777.99     92.61 o 
  -1  11   6     1073.24      948.12     60.08 o 
   1  11   6     3057.00     2988.36    135.26 o 
   3  11   6     4217.58     4240.87    255.53 o 
   5  11   6     1849.61     1673.34    161.18 o 
   7  11   6     1515.83      951.48    158.90 o 
 -10  12   6       80.52       48.79     55.34 o 
  -8  12   6      803.38      683.49     75.42 o 
  -6  12   6     3783.45     3373.93    110.68 o 
  -4  12   6      324.53      284.85     42.87 o 
  -2  12   6     1068.44     1024.03     64.00 o 
   0  12   6     2149.61     2260.15    156.18 o 
   2  12   6      804.68      865.15     85.98 o 
   4  12   6      458.41      432.64     95.61 o 
   6  12   6       15.47      -49.90     68.80 o 
  -9  13   6     1210.41     1225.10    100.81 o 
  -7  13   6     3446.77     3303.26    117.81 o 
  -5  13   6     3741.78     3929.22    133.37 o 
  -3  13   6      216.85      176.34     39.46 o 
  -1  13   6        6.63       11.74     27.23 o 
   1  13   6     1891.43     1882.97    109.18 o 
   3  13   6     2625.50     2236.05    194.77 o 
   5  13   6      877.79      879.04    127.72 o 
 -10  14   6      194.76      167.99     68.89 o 
  -8  14   6     3726.23     3412.15    253.27 o 
  -6  14   6     2502.86     2149.06    117.27 o 
  -4  14   6     5002.41     4812.71    146.36 o 
  -2  14   6       27.05       38.54     31.71 o 
   0  14   6     3294.16     3194.30    155.49 o 
   2  14   6     3631.47     3704.32    163.49 o 
   4  14   6     1026.18     1143.16    104.41 o 
   6  14   6      564.16      615.90    323.21 o 
  -9  15   6      847.74      660.92     96.13 o 
  -7  15   6      839.19      790.69    100.67 o 
  -5  15   6      741.33      801.90     75.02 o 
  -3  15   6      401.48      445.05     50.19 o 
  -1  15   6     1577.22     1669.07     84.18 o 
   1  15   6     1670.93     1607.79    101.39 o 
   3  15   6      291.20      217.58     78.15 o 
   5  15   6      717.14      694.49    172.76 o 
  -8  16   6     2830.59     2428.26    192.61 o 
  -6  16   6     4933.26     4710.99    201.80 o 
  -4  16   6     1381.82     1321.71    101.72 o 
  -2  16   6      204.49      193.90     46.83 o 
   0  16   6       69.45       64.69     43.29 o 
   2  16   6     2772.29     2576.59    129.23 o 
   4  16   6     1792.23     1771.59    134.04 o 
  -9  17   6       26.18      -60.39    150.46 o 
  -7  17   6       15.48      -27.20     48.42 o 
  -5  17   6        1.10      -35.74     35.74 o 
  -3  17   6       12.08       66.01     36.48 o 
  -1  17   6      110.17       76.06     56.11 o 
   1  17   6      296.48      229.96     52.98 o 
   3  17   6      123.69       73.73     56.24 o 
   5  17   6       78.65       -9.33     74.25 o 
  -8  18   6     1178.94     1256.12    123.69 o 
  -6  18   6     2732.11     2707.06    135.86 o 
  -4  18   6     2236.25     2010.58    135.72 o 
  -2  18   6        0.58      -32.77     32.77 o 
   0  18   6     2089.06     1974.21    133.61 o 
   2  18   6     1430.98     1535.21    145.83 o 
   4  18   6     1556.42     1552.09    162.99 o 
  -7  19   6      304.18      426.61     75.49 o 
  -5  19   6     1034.11      975.31     95.56 o 
  -3  19   6        4.92       36.85     35.26 o 
  -1  19   6      191.41      166.21     51.35 o 
   1  19   6     1719.66     1539.57    106.10 o 
   3  19   6      122.32       24.42     59.43 o 
  -8  20   6     1980.58     2069.19    337.29 o 
  -6  20   6     2950.22     3270.45    178.61 o 
  -4  20   6      772.64      770.70     90.44 o 
  -2  20   6      142.98      186.37     43.52 o 
   0  20   6      257.04      375.94     65.49 o 
   2  20   6     1748.03     2037.38    137.93 o 
   4  20   6      846.27      997.03    119.62 o 
  -7  21   6      368.31      443.96    151.16 o 
  -5  21   6     1292.22     1421.72    107.84 o 
  -3  21   6      415.19      222.61     59.44 o 
  -1  21   6      129.60      152.14     50.79 o 
   1  21   6       56.78      147.53     59.86 o 
   3  21   6     1387.07     1351.41    111.81 o 
  -6  22   6      385.13      539.87     80.48 o 
  -4  22   6       38.01       77.91     53.80 o 
  -2  22   6        0.81      161.55    142.41 o 
   0  22   6       93.19      121.29     50.83 o 
   2  22   6      108.72      133.23     62.30 o 
  -5  23   6      611.42      655.11     88.32 o 
  -3  23   6      281.92      241.41     61.73 o 
  -1  23   6       32.17       59.70     50.80 o 
   1  23   6      479.98      567.27     81.94 o 
  -4  24   6       70.18      100.21     71.60 o 
  -2  24   6        6.61       10.24     73.69 o 
   0  24   6      211.89      138.39     98.69 o 
  -3  25   6       92.44       32.77     58.66 o 
  -1  25   6       17.53       66.85     55.61 o 
 -11   1   7     1662.04     1425.18    113.54 o 
  -9   1   7     2396.36     2164.66    141.30 o 
  -7   1   7       57.15       16.11     37.91 o 
  -5   1   7     5381.25     4938.38    139.53 o 
  -3   1   7     7858.43     7969.37    237.70 o 
  -1   1   7    10662.72    10482.71    177.12 o 
   1   1   7     5785.71     5753.10    199.23 o 
   3   1   7      314.09      416.90     96.28 o 
   5   1   7      148.66      120.95     51.86 o 
   7   1   7      125.41      239.59     87.12 o 
 -10   2   7      987.71      776.10     83.77 o 
  -8   2   7      385.96      313.66     57.68 o 
  -6   2   7      531.15      510.26     59.26 o 
  -4   2   7       25.58       75.43     30.76 o 
  -2   2   7      438.94      444.11     41.94 o 
   0   2   7     2597.12     2681.45     79.44 o 
   2   2   7      662.39      636.60     78.38 o 
   4   2   7       44.38       47.02     46.94 o 
   6   2   7      528.83      237.58     83.68 o 
 -11   3   7      677.94      566.31     86.22 o 
  -9   3   7      701.82      654.38     86.05 o 
  -7   3   7        3.99       -4.83     36.15 o 
  -5   3   7       29.89      -24.33     31.15 o 
  -3   3   7     9245.25     9273.62    167.05 o 
  -1   3   7     8823.45     8841.38    204.88 o 
   1   3   7     3102.69     2809.41     94.59 o 
   3   3   7      174.24      167.75     61.94 o 
   5   3   7      521.07      580.05    135.40 o 
   7   3   7      487.07      486.01    107.03 o 
 -10   4   7      168.47       65.72     53.50 o 
  -8   4   7      535.28      629.84     70.26 o 
  -6   4   7     1213.83     1337.28     85.20 o 
  -4   4   7     1559.13     1532.35     69.09 o 
  -2   4   7     3314.77     3244.58     90.03 o 
   0   4   7     3167.66     2910.96    113.22 o 
   2   4   7       87.71       85.45     79.48 o 
   4   4   7       67.85       79.65     46.94 o 
   6   4   7      301.94      208.58     64.26 o 
 -11   5   7      976.62     1030.02    115.24 o 
  -9   5   7      110.00      132.43     50.23 o 
  -7   5   7     1057.94      935.85     77.26 o 
  -5   5   7     6862.81     6654.94    165.15 o 
  -3   5   7     1639.63     1768.34     72.82 o 
  -1   5   7     5574.78     5554.28    136.93 o 
   1   5   7     1843.76     1943.13    103.42 o 
   3   5   7      643.58      565.37     91.08 o 
   5   5   7      442.40      394.23     72.18 o 
 -10   6   7     3451.83     3653.34    161.59 o 
  -8   6   7      502.94      339.23     79.10 o 
  -6   6   7      269.66      327.85     41.58 o 
  -4   6   7     3515.89     3619.55    119.06 o 
  -2   6   7     8187.91     8041.47    151.48 o 
   0   6   7     2897.54     2995.40    124.69 o 
   2   6   7      573.96      664.94     93.47 o 
   4   6   7        0.45      -37.45     88.33 o 
   6   6   7     1032.66     1061.34    109.46 o 
 -11   7   7      597.00      795.42    110.22 o 
  -9   7   7      531.15      534.20     79.50 o 
  -7   7   7       47.46       54.60     38.95 o 
  -5   7   7      490.06      441.46     45.10 o 
  -3   7   7     3967.42     3848.40     99.22 o 
  -1   7   7      569.05      575.99     54.41 o 
   1   7   7       88.71      151.03     48.53 o 
   3   7   7      103.56      103.93     59.18 o 
   5   7   7        9.48      -51.06     55.20 o 
 -10   8   7     1119.22      838.83     91.35 o 
  -8   8   7     1735.37     1833.69    111.16 o 
  -6   8   7       72.13      137.99     36.03 o 
  -4   8   7     9882.89     9558.07    185.07 o 
  -2   8   7    11380.00    11350.73    222.06 o 
   0   8   7    12585.42    13214.57    296.18 o 
   2   8   7     2970.52     2629.30    130.48 o 
   4   8   7       26.23       71.24     70.29 o 
   6   8   7      175.79      181.65     65.48 o 
 -11   9   7      401.85      361.96     80.51 o 
  -9   9   7      309.23      279.79     64.58 o 
  -7   9   7      534.67      412.23     79.26 o 
  -5   9   7      146.71      148.86     35.87 o 
  -3   9   7      204.09      272.65     39.46 o 
  -1   9   7      766.60      773.69     62.98 o 
   1   9   7      650.39      663.54     74.06 o 
   3   9   7       41.78       25.81     58.66 o 
   5   9   7      203.12      253.24     93.90 o 
 -10  10   7     1692.46     1451.47    114.84 o 
  -8  10   7      321.60      369.30     62.31 o 
  -6  10   7       81.01      128.79     39.81 o 
  -4  10   7     2465.17     2769.86    116.78 o 
  -2  10   7    13368.00    13802.82    234.08 o 
   0  10   7     3367.77     3434.00    148.38 o 
   2  10   7     1409.58     1398.99    121.30 o 
   4  10   7       51.07      -50.13     57.69 o 
   6  10   7      650.59      790.96    136.16 o 
  -9  11   7     1241.53     1298.63    103.32 o 
  -7  11   7      891.52      850.27     79.61 o 
  -5  11   7      277.66      229.28     52.11 o 
  -3  11   7     4521.11     4314.13    147.43 o 
  -1  11   7      511.06      522.96     68.25 o 
   1  11   7     2953.05     2914.40    143.13 o 
   3  11   7      308.05      335.53     89.03 o 
   5  11   7      367.52      376.37    142.83 o 
 -10  12   7      269.76      365.40     72.93 o 
  -8  12   7       19.32       18.57     55.31 o 
  -6  12   7       19.64       55.00     39.79 o 
  -4  12   7     4854.16     4926.75    179.39 o 
  -2  12   7     1431.46     1355.04     76.55 o 
   0  12   7     3432.99     3555.56    156.56 o 
   2  12   7     1958.13     1940.99    128.31 o 
   4  12   7       31.16      -24.01     72.04 o 
  -9  13   7     1449.40     1410.96    127.24 o 
  -7  13   7       38.28       24.55     49.38 o 
  -5  13   7     1240.61     1210.58     87.44 o 
  -3  13   7     1969.03     1989.20     99.36 o 
  -1  13   7     1894.07     1836.96    103.93 o 
   1  13   7       19.39       66.30     49.15 o 
   3  13   7       74.11       71.61     65.61 o 
   5  13   7      163.37       10.89    134.43 o 
  -8  14   7        9.17      -55.02     55.02 o 
  -6  14   7     1451.69     1392.47     97.53 o 
  -4  14   7      224.47      298.23     54.37 o 
  -2  14   7     2041.93     2260.60     98.67 o 
   0  14   7      808.34      747.90     74.87 o 
   2  14   7       11.71       95.68     54.59 o 
   4  14   7      487.06      553.45    114.78 o 
  -9  15   7      105.73      145.24     75.20 o 
  -7  15   7      360.56      374.29     63.14 o 
  -5  15   7      254.53      279.68     55.26 o 
  -3  15   7     3597.28     3505.95    119.70 o 
  -1  15   7     2500.86     2741.33    167.83 o 
   1  15   7     1848.12     1799.18    130.97 o 
   3  15   7       42.37       51.14     55.17 o 
   5  15   7      136.27      133.89     97.75 o 
  -8  16   7      105.23      -18.39     60.16 o 
  -6  16   7      442.89      454.24     70.11 o 
  -4  16   7      384.50      340.43     60.64 o 
  -2  16   7       69.34       -5.93     41.63 o 
   0  16   7       41.04       21.07     57.99 o 
   2  16   7      367.50      503.25     80.19 o 
   4  16   7        2.64       -6.03     72.35 o 
  -7  17   7       64.56       36.83     47.56 o 
  -5  17   7      633.59      714.65     78.00 o 
  -3  17   7     1927.96     2209.58    119.83 o 
  -1  17   7     6431.07     6217.25    182.18 o 
   1  17   7     2969.12     2721.11    159.77 o 
   3  17   7      810.12      826.42    192.05 o 
  -8  18   7      281.67      177.46     77.82 o 
  -6  18   7      232.90      423.46     67.80 o 
  -4  18   7        4.58       -4.70     46.79 o 
  -2  18   7       11.12       14.10     43.44 o 
   0  18   7      608.76      735.17     81.15 o 
   2  18   7       15.78       20.69     70.96 o 
  -7  19   7       41.36      164.30     69.50 o 
  -5  19   7     1343.87     1578.61    113.46 o 
  -3  19   7     1364.99     1442.19    105.54 o 
  -1  19   7     1574.18     1606.35    111.99 o 
   1  19   7      456.73      543.33     78.98 o 
   3  19   7       25.97       63.23     88.61 o 
  -6  20   7       11.79      -23.18     55.75 o 
  -4  20   7      126.72      276.77     84.03 o 
  -2  20   7       66.38       84.45     51.22 o 
   0  20   7      608.89      714.22    108.03 o 
   2  20   7      103.18       48.75    114.62 o 
  -5  21   7      371.87      633.86     86.13 o 
  -3  21   7     1986.62     2035.74    152.96 o 
  -1  21   7      867.67      788.29     87.05 o 
   1  21   7      969.97     1030.00    105.27 o 
  -4  22   7       14.74      -14.98     54.64 o 
  -2  22   7      944.17     1224.72    128.53 o 
   0  22   7      730.36      633.83     80.87 o 
  -3  23   7      220.67      268.83     83.44 o 
  -1  23   7      719.94      915.75    160.23 o 
 -10   0   8      606.42      669.72    121.24 o 
  -8   0   8     2613.15     2430.41    175.84 o 
  -6   0   8     3237.08     3497.92    243.33 o 
  -4   0   8     2566.42     2673.82    157.55 o 
  -2   0   8     1558.85     1697.53    117.98 o 
   0   0   8     2942.13     2762.78    237.70 o 
   2   0   8      536.45      447.78    119.50 o 
   4   0   8     2391.75     2626.46    273.94 o 
 -11   1   8       14.78      -46.11     55.88 o 
  -9   1   8       43.85      129.23     75.00 o 
  -7   1   8        3.30      -38.65     38.65 o 
  -5   1   8     2983.06     2841.45    119.34 o 
  -3   1   8      806.36      916.55     61.21 o 
  -1   1   8      202.31      189.95     34.74 o 
   1   1   8       30.44       19.47     42.77 o 
   3   1   8      298.40      307.47     78.92 o 
   5   1   8      169.18      143.29     77.18 o 
 -10   2   8      774.83      775.81     90.40 o 
  -8   2   8     2399.76     2455.03    125.84 o 
  -6   2   8    10136.90     9922.24    258.78 o 
  -4   2   8     8606.32     8872.32    237.16 o 
  -2   2   8      314.55      383.53     42.96 o 
   0   2   8       12.92      -32.84     33.47 o 
   2   2   8     2380.09     2223.83    126.93 o 
   4   2   8     1935.16     1935.34    170.90 o 
 -11   3   8      277.55      246.43     73.17 o 
  -9   3   8      420.22      356.40     76.94 o 
  -7   3   8     1564.77     1603.53    101.56 o 
  -5   3   8     2604.71     2462.06    111.06 o 
  -3   3   8     1593.47     1681.10     77.77 o 
  -1   3   8        0.78       44.86     36.49 o 
   1   3   8     1085.21     1020.88    107.67 o 
   3   3   8      452.86      467.21     71.67 o 
   5   3   8      897.68     1102.45    141.68 o 
 -10   4   8        8.22       66.21     55.25 o 
  -8   4   8     3520.06     3678.72    182.06 o 
  -6   4   8     3512.34     3431.46    165.11 o 
  -4   4   8     4988.67     4830.92    124.10 o 
  -2   4   8     1076.42     1242.43     76.78 o 
   0   4   8      203.98      191.38     47.65 o 
   2   4   8     1891.91     1836.23    147.65 o 
   4   4   8      858.53      777.47     90.73 o 
 -11   5   8      189.06      136.56     71.78 o 
  -9   5   8      800.54      740.53     82.52 o 
  -7   5   8     3740.41     3379.56    161.30 o 
  -5   5   8     6367.89     6347.83    235.78 o 
  -3   5   8     2000.48     1981.35    105.29 o 
  -1   5   8      170.10      184.45     49.25 o 
   1   5   8      278.51      312.19     71.94 o 
   3   5   8     1039.35      958.31    119.39 o 
   5   5   8     1138.04      962.51    103.77 o 
 -10   6   8      351.57      439.88     86.11 o 
  -8   6   8      731.20      770.31     79.40 o 
  -6   6   8      874.71      979.10     79.68 o 
  -4   6   8       87.33       63.76     48.61 o 
  -2   6   8      485.89      608.24     84.09 o 
   0   6   8       60.32      131.87     77.14 o 
   2   6   8       16.01       66.90     77.22 o 
   4   6   8        7.15       74.47     69.78 o 
  -9   7   8     1175.14     1136.92    108.78 o 
  -7   7   8     3340.35     3286.57    139.39 o 
  -5   7   8     3601.65     3785.77    159.52 o 
  -3   7   8     4401.12     4464.88    157.44 o 
  -1   7   8      274.68      226.26     55.97 o 
   1   7   8      334.58      288.91     72.19 o 
   3   7   8     2525.57     2386.31    349.92 o 
   5   7   8      155.65      220.26     74.95 o 
 -10   8   8      398.04      409.43     75.45 o 
  -8   8   8      249.90      204.26     57.43 o 
  -6   8   8      281.36      289.25     62.65 o 
  -4   8   8       64.17       95.24     51.35 o 
  -2   8   8       11.42       24.57     32.85 o 
   0   8   8      124.00       64.63     54.19 o 
   2   8   8        4.30       29.03     74.80 o 
   4   8   8        4.30      -15.83     65.43 o 
  -9   9   8      491.30      475.87     74.81 o 
  -7   9   8     4499.87     4223.45    186.83 o 
  -5   9   8     2370.84     2319.59    136.65 o 
  -3   9   8      177.12      214.03     45.83 o 
  -1   9   8      887.83     1197.09    121.08 o 
   1   9   8     1679.60     1710.73    120.68 o 
   3   9   8      576.49      627.52    109.19 o 
   5   9   8     1301.85     1503.06    171.14 o 
 -10  10   8       19.93       52.31     57.60 o 
  -8  10   8       84.87      -35.82     73.82 o 
  -6  10   8      146.07       29.80     48.91 o 
  -4  10   8      513.53      355.73     74.08 o 
  -2  10   8       43.98      -37.04     39.05 o 
   0  10   8      200.74      244.07     60.67 o 
   2  10   8       12.50      -17.43     61.17 o 
   4  10   8        6.79      -63.98    136.18 o 
  -9  11   8     1706.90     1614.98    138.65 o 
  -7  11   8     2785.86     2786.46    163.30 o 
  -5  11   8     7242.89     7361.32    221.29 o 
  -3  11   8     2675.82     2850.86    120.94 o 
  -1  11   8      107.55      167.29     56.01 o 
   1  11   8      851.83      774.40     89.15 o 
   3  11   8     1306.89     1661.05    296.88 o 
  -8  12   8      244.00      194.58     75.64 o 
  -6  12   8     1750.32     1861.54    111.65 o 
  -4  12   8       40.21      -37.28     37.28 o 
  -2  12   8     1050.62      965.83     95.74 o 
   0  12   8      187.86      202.00     61.84 o 
   2  12   8      390.53      558.72    112.17 o 
   4  12   8      108.23      361.77    103.89 o 
  -9  13   8      560.99      600.99    166.85 o 
  -7  13   8     3679.46     3952.65    314.68 o 
  -5  13   8     1487.94     1686.14    114.78 o 
  -3  13   8     1832.38     2009.49    115.29 o 
  -1  13   8       30.02      -44.32     44.32 o 
   1  13   8      419.76      426.04     75.72 o 
   3  13   8     1281.95     1361.87    157.59 o 
  -8  14   8     1181.59     1243.09    126.71 o 
  -6  14   8     2663.16     2758.00    137.08 o 
  -4  14   8     2278.57     2344.97    125.57 o 
  -2  14   8      674.40      628.23     85.94 o 
   0  14   8        8.17       29.52     51.39 o 
   2  14   8      358.39      327.26     97.75 o 
  -7  15   8      402.72      597.34     94.68 o 
  -5  15   8      462.97      602.40     75.11 o 
  -3  15   8        3.39        5.17     59.86 o 
  -1  15   8       58.50       36.53     52.31 o 
   1  15   8      176.72      224.86     71.14 o 
   3  15   8       70.04       39.13     78.10 o 
  -8  16   8     1684.41     1927.51    185.07 o 
  -6  16   8     2315.77     2644.77    160.47 o 
  -4  16   8     2932.85     3084.98    209.90 o 
  -2  16   8       88.62      108.35     47.25 o 
   0  16   8      344.29      325.41     77.29 o 
   2  16   8     2749.87     2912.52    177.06 o 
  -7  17   8       86.28      196.30     73.23 o 
  -5  17   8       10.06      -27.88     47.93 o 
  -3  17   8      101.13      162.02     68.09 o 
  -1  17   8      152.74      191.15     57.22 o 
   1  17   8        7.69       -8.02     61.46 o 
  -6  18   8     2572.05     2845.80    152.91 o 
  -4  18   8     2059.84     2326.87    135.72 o 
  -2  18   8      321.73      385.72     74.49 o 
   0  18   8      384.19      665.26     96.92 o 
   2  18   8      465.48      629.30    102.17 o 
  -5  19   8       66.92       68.41     55.66 o 
  -3  19   8      308.94      355.98     85.23 o 
  -1  19   8       30.50        2.34     53.99 o 
   1  19   8       38.81       42.30     70.39 o 
  -4  20   8     1001.37     1118.29    211.87 o 
  -2  20   8       95.35       38.67     69.76 o 
   0  20   8        0.87      -54.67     54.67 o 
  -3  21   8      548.18      596.96    103.27 o 
  -1  21   8        0.98       -9.07     59.29 o 
  -9   1   9     1995.64     2069.52    128.37 o 
  -7   1   9     1137.71     1157.60     94.40 o 
  -5   1   9      198.71      165.58     57.14 o 
  -3   1   9      772.86      806.72     62.45 o 
  -1   1   9     3115.66     3126.49    141.28 o 
   1   1   9     3658.79     3306.44    437.57 o 
   3   1   9      672.78      644.94    108.38 o 
 -10   2   9      761.98      816.76     92.08 o 
  -8   2   9      440.25      418.18     77.93 o 
  -6   2   9       21.71       64.21     44.31 o 
  -4   2   9     1426.81     1603.79     97.51 o 
  -2   2   9      905.61     1009.22     74.71 o 
   0   2   9      221.47      277.58     58.01 o 
   2   2   9      693.50      629.11     99.98 o 
   4   2   9       41.69       89.41     67.35 o 
  -9   3   9     1117.37     1246.80    121.63 o 
  -7   3   9      202.91      174.57     59.21 o 
  -5   3   9       31.23       56.12     45.05 o 
  -3   3   9     5242.91     5535.81    174.78 o 
  -1   3   9     2763.88     3091.23    154.14 o 
   1   3   9     1011.92     1052.86    118.97 o 
   3   3   9      245.79      207.91     73.76 o 
 -10   4   9       23.37       48.04     81.49 o 
  -8   4   9     1801.20     1859.05    125.67 o 
  -6   4   9       88.75      119.31     48.84 o 
  -4   4   9       72.34      -13.58     49.84 o 
  -2   4   9      815.01      870.44     85.67 o 
   0   4   9     2328.42     2174.59    158.54 o 
   2   4   9      213.84      287.48     66.60 o 
   4   4   9       83.15      136.60     72.61 o 
  -9   5   9     1349.30     1312.31    108.07 o 
  -7   5   9      496.40      520.39     70.41 o 
  -5   5   9      602.41      658.74     85.11 o 
  -3   5   9      250.47      326.09     50.47 o 
  -1   5   9     3223.56     3580.65    154.56 o 
   1   5   9     1102.69     1127.85    126.88 o 
   3   5   9       63.00       83.34     80.90 o 
 -10   6   9     2275.87     2185.75    275.35 o 
  -8   6   9       89.45      190.93     61.01 o 
  -6   6   9      972.82      919.09    100.27 o 
  -4   6   9     2510.71     2698.78    146.93 o 
  -2   6   9     1584.50     1458.94    109.79 o 
   0   6   9     1952.99     2075.09    166.17 o 
   2   6   9     2022.83     1844.94    222.20 o 
   4   6   9      115.08       24.91     54.57 o 
  -9   7   9        3.68       16.37     54.68 o 
  -7   7   9       12.59       43.34     53.71 o 
  -5   7   9      139.70      175.29     60.15 o 
  -3   7   9     2740.28     2886.39    121.38 o 
  -1   7   9      712.46      702.90     82.85 o 
   1   7   9      542.57      608.19    138.15 o 
   3   7   9      773.19      982.80    135.10 o 
  -8   8   9     3145.18     2972.85    213.21 o 
  -6   8   9      174.55      134.19     75.13 o 
  -4   8   9      382.51      449.55     72.37 o 
  -2   8   9     3449.54     3644.46    163.81 o 
   0   8   9     5401.17     5565.20    271.52 o 
   2   8   9      157.31       77.71     73.30 o 
  -9   9   9        2.81      -42.76     58.89 o 
  -7   9   9      214.39      215.28     69.09 o 
  -5   9   9       42.92      139.55    245.59 o 
  -3   9   9      621.86      667.33     78.75 o 
  -1   9   9        1.51      -34.96     45.97 o 
   1   9   9      186.24      126.09     75.65 o 
   3   9   9       29.30      113.93     79.13 o 
  -8  10   9     1245.07     1400.04    193.70 o 
  -6  10   9      127.34       85.17     61.47 o 
  -4  10   9      266.23      478.14     99.66 o 
  -2  10   9     7276.80     7550.35    232.81 o 
   0  10   9     1061.98     1330.69    238.63 o 
   2  10   9     2168.81     2007.56    183.53 o 
  -7  11   9      248.24      222.02     73.59 o 
  -5  11   9       17.25       53.23     55.95 o 
  -3  11   9      368.16      500.27    104.28 o 
  -1  11   9     2161.50     2239.20    158.24 o 
   1  11   9      155.06      140.69     81.50 o 
   3  11   9       14.59     -101.07    101.07 o 
  -8  12   9      289.33      200.84    110.84 o 
  -6  12   9       59.11       56.85     64.83 o 
  -4  12   9     1068.13      988.09    232.96 o 
  -2  12   9      647.20      745.98    161.26 o 
   0  12   9     1231.26     1504.09    125.32 o 
   2  12   9      153.30      215.73     97.26 o 
  -7  13   9      469.58      424.91     90.57 o 
  -5  13   9       60.06        0.80     44.01 o 
  -3  13   9      408.58      426.24    103.04 o 
  -1  13   9      746.91      968.53    105.35 o 
   1  13   9      633.83      637.17    118.95 o 
  -6  14   9       10.17       44.97     70.66 o 
  -4  14   9      237.37      226.97    104.71 o 
  -2  14   9      255.53      443.78    126.65 o 
   0  14   9      877.24      935.06    106.80 o 
  -7  15   9      301.64      214.86     82.97 o 
  -5  15   9       42.39       39.72     52.33 o 
  -3  15   9      951.32     1159.10    153.86 o 
  -1  15   9     1307.34     1685.99    138.07 o 
   1  15   9      718.39      935.77    159.80 o 
  -6  16   9      259.12      200.23     67.09 o 
  -4  16   9      131.16      290.15     85.81 o 
  -2  16   9       29.54       95.75     91.07 o 
   0  16   9      250.80      396.05     83.38 o 
  -5  17   9      170.99      186.04     64.66 o 
  -3  17   9      843.30     1091.82    122.99 o 
  -1  17   9     1220.97     1640.15    139.32 o 
  -4  18   9       89.68      106.68     82.47 o 
  -2  18   9       16.65      180.28    168.25 o 
  -8   0  10      433.27      542.30    114.76 o 
  -6   0  10     2846.05     2975.74    198.28 o 
  -4   0  10     6875.73     7425.65    276.61 o 
  -2   0  10     5082.75     4821.26    300.88 o 
   0   0  10       16.99      -11.72     73.95 o 
   2   0  10      305.90      178.12    114.09 o 
  -9   1  10       18.49       88.27     64.39 o 
  -7   1  10        3.43      -54.50     54.50 o 
  -5   1  10       11.28      -28.49     95.52 o 
  -3   1  10        7.44      -34.99     34.99 o 
  -1   1  10      195.51      145.59     69.67 o 
   1   1  10       25.09       42.06     62.92 o 
  -8   2  10     1812.59     1896.81    127.57 o 
  -6   2  10     2519.82     2714.77    135.48 o 
  -4   2  10     3436.00     3682.71    238.49 o 
  -2   2  10      576.51      636.70     80.66 o 
   0   2  10       87.31      134.56     64.48 o 
   2   2  10      337.34      370.68     99.99 o 
  -9   3  10      270.45      337.73     77.68 o 
  -7   3  10      358.46      363.87     79.40 o 
  -5   3  10     1416.64     1630.68    125.92 o 
  -3   3  10      699.08      929.46     91.82 o 
  -1   3  10      137.90      119.60     70.01 o 
   1   3  10      216.75      153.85     74.91 o 
  -8   4  10      718.76      706.80    107.55 o 
  -6   4  10     2836.99     2743.62    269.10 o 
  -4   4  10     1346.58     1561.17    196.43 o 
  -2   4  10      561.53      709.16     84.40 o 
   0   4  10        7.91       18.71     79.93 o 
   2   4  10       22.90      -30.74     65.80 o 
  -7   5  10     1528.92     1545.11    134.73 o 
  -5   5  10     2430.54     2534.04    153.76 o 
  -3   5  10     2892.13     2958.57    194.26 o 
  -1   5  10      293.42      331.80     87.45 o 
   1   5  10      254.63      265.49    116.12 o 
  -8   6  10       15.70      -40.11     64.18 o 
  -6   6  10      617.74      732.17    116.45 o 
  -4   6  10       61.73        5.35     70.33 o 
  -2   6  10      503.14      595.28     81.86 o 
   0   6  10        3.05      -47.18     60.84 o 
   2   6  10        2.24       61.68     86.58 o 
  -7   7  10     1159.15     1111.06    116.48 o 
  -5   7  10     2221.83     2418.20    154.44 o 
  -3   7  10     2568.02     2521.66    190.77 o 
  -1   7  10      141.95      127.68     75.62 o 
   1   7  10       43.20       49.71     89.23 o 
  -8   8  10      183.86      280.01     80.55 o 
  -6   8  10       14.59       40.86     63.02 o 
  -4   8  10      122.78      186.68    171.81 o 
  -2   8  10      537.84      548.37     81.08 o 
   0   8  10      841.76     1148.79    308.66 o 
  -7   9  10     1992.83     2224.07    159.94 o 
  -5   9  10     2828.70     3062.53    173.70 o 
  -3   9  10      803.96      971.49    132.25 o 
  -1   9  10     1150.83     1576.71    160.11 o 
   1   9  10        2.02       46.31     86.01 o 
  -6  10  10       24.74       56.03     70.31 o 
  -4  10  10        4.21      -29.58     87.01 o 
  -2  10  10      324.51      257.95    123.92 o 
   0  10  10      141.17      158.12     83.75 o 
  -7  11  10     1016.32     1116.04    142.19 o 
  -5  11  10     3079.41     3360.73    185.94 o 
  -3  11  10      633.77      914.64    145.12 o 
  -1  11  10      135.61      197.00    144.00 o 
  -6  12  10      303.44      361.56    118.21 o 
  -4  12  10      797.69      632.59    134.15 o 
  -2  12  10      247.61      278.47    108.52 o 
   0  12  10      109.28      -10.39     93.06 o 
  -5  13  10      917.52     1084.48    251.17 o 
  -3  13  10     1320.62     1391.04    174.47 o 
  -1  13  10      102.93      259.41     95.87 o 
  -4  14  10     1259.81     1633.83    189.03 o 
  -2  14  10      787.53      864.54    151.65 o 
  -7   1  11     1482.42     1633.55    146.43 o 
  -5   1  11        3.08      -33.37    142.49 o 
  -3   1  11      630.66      466.94    128.40 o 
  -1   1  11     1487.06     1452.92    150.16 o 
  -6   2  11      113.73      146.49     81.34 o 
  -4   2  11       85.63      142.83    116.45 o 
  -2   2  11      106.77       53.76     87.14 o 
  -5   3  11      251.53      483.14     86.65 o 
  -3   3  11       52.72      174.29     85.00 o 
  -1   3  11      143.60      163.24     78.27 o 
  -6   4  11      199.88      281.72     81.56 o 
  -4   4  11       18.88       57.00     78.74 o 
  -2   4  11      629.24      737.36    109.76 o 
  -5   5  11       74.39       22.02     72.14 o 
  -3   5  11      231.12       90.64    122.77 o 
  -1   5  11      787.44      507.98    147.68 o 
  -6   6  11      926.41      930.06    131.98 o 
  -4   6  11      119.62       65.08    144.64 o 
  -2   6  11      137.35      188.07     81.86 o 
  -5   7  11        0.42      -77.56    114.09 o 
  -3   7  11       33.22       21.54     84.93 o 
  -4   8  11        1.20      132.89    103.02 o 
                                                 
